# Supplementary material for: RIFINs displayed on malaria-infected erythrocytes bind KIR2DL1 and KIR2DS1
Source: Nature. 2025 Jun 11;643(8074):1363–71. doi: 10.1038/s41586-025-09091-y (PMC12310515; doi:10.1038/s41586-025-09091-y)
Supplement: Supplementary file 4 — Source Data Figs. 1–4 and Extended Data Figs. 3, 4, 6 and 7 [file 41586_2025_9091_MOESM4_ESM.xlsx]

## Sheet: Fig. 1b (KIR2DL1_MFI)
KIR2DL1-APC	MFI	Adv_MFI	Normalized MFI RBK/3D7	MFI RBK/av_3D7_MFI	SD			t-test: Two-sample test assuming equal variances						t-test: Two-sample test assuming equal variances
cRBK_k2dl1	28805	29463	15.0526	14.7165	0.291133
cRBK_k2dl1	29792			15.2207					3d7_k2dl1	cRBK_k2dl1					3d7_k2dl1	fRBK_k2dl1
cRBK_k2dl1	29792			15.2207				Ave	1	15.0526				Ave	1	7.836
fRBK_k2dl1	14161	15337.7	7.836	7.23484	0.664736			distribution	0.00277862	0.0847585				distribution	0.00277862	0.441875
fRBK_k2dl1	15117			7.72326				analyzed	3	3				analyzed	3	3
fRBK_k2dl1	16735			8.5499				pooled distribution	0.0437686					pooled distribution	0.222327
3d7_k2dl1	1872	1957.33	1	0.956403	0.0527126			Difference from hypothetical average	0					Difference from hypothetical average	0
3d7_k2dl1	1928			0.985014				Freedum	4					Freedum	4
3d7_k2dl1	2072			1.05858				t	-82.2663					t	-17.7563
								P(T<=t) on one side	6.54345e-08					P(T<=t) on one side	2.95519e-05
								t boundary value one side	2.13185					t boundary value one side	2.13185
3d7_k2dl1	1	0.0527126						P(T<=t) on both sides	1.30869e-07					P(T<=t) on both sides	5.91038e-05
cRBK_k2dl1	15.0526	0.291133						t Boundary value on both sides	2.77645					t Boundary value on both sides	2.77645
fRBK_k2dl1	7.836	0.664736

## Sheet: Fig 2c + EXTD 6a (SPR)
DL1_SEN01_cleaned																											LIL_SEN01_cleaned
1	Cycle: 109 SEN-01 0.01953125 _Y	Cycle: 110 SEN-01 0.0390625 µ_Y	Cycle: 111 SEN-01 0.078125 µM_Y	Cycle: 112 SEN-01 0.15625 µM_Y	Cycle: 113 SEN-01 0.3125 µM_Y	Cycle: 114 SEN-01 0.625 µM_Y	Cycle: 115 SEN-01 1.25 µM_Y	Cycle: 116 SEN-01 2.5 µM_Y	Cycle: 117 SEN-01 5 µM_Y	Cycle: 118 SEN-01 10 µM_Y	Cycle: 119 SEN-01 20 µM_Y	Cycle: 120 SEN-01 40 µM_Y	Cycle: 122 SEN-01 0.01953125 _Y	Cycle: 123 SEN-01 0.0390625 µ_Y	Cycle: 124 SEN-01 0.078125 µM_Y	Cycle: 125 SEN-01 0.15625 µM_Y	Cycle: 126 SEN-01 0.3125 µM_Y	Cycle: 127 SEN-01 0.625 µM_Y	Cycle: 128 SEN-01 1.25 µM_Y	Cycle: 129 SEN-01 2.5 µM_Y	Cycle: 130 SEN-01 5 µM_Y	Cycle: 131 SEN-01 10 µM_Y	Cycle: 132 SEN-01 20 µM_Y	Cycle: 133 SEN-01 40 µM_Y			1	Cycle: 109 SEN-01 0.01953125 _Y	Cycle: 110 SEN-01 0.0390625 µ_Y	Cycle: 111 SEN-01 0.078125 µM_Y	Cycle: 112 SEN-01 0.15625 µM_Y	Cycle: 113 SEN-01 0.3125 µM_Y	Cycle: 114 SEN-01 0.625 µM_Y	Cycle: 115 SEN-01 1.25 µM_Y	Cycle: 116 SEN-01 2.5 µM_Y	Cycle: 117 SEN-01 5 µM_Y	Cycle: 118 SEN-01 10 µM_Y	Cycle: 119 SEN-01 20 µM_Y	Cycle: 120 SEN-01 40 µM_Y	Cycle: 122 SEN-01 0.01953125 _Y	Cycle: 123 SEN-01 0.0390625 µ_Y	Cycle: 124 SEN-01 0.078125 µM_Y	Cycle: 125 SEN-01 0.15625 µM_Y	Cycle: 126 SEN-01 0.3125 µM_Y	Cycle: 127 SEN-01 0.625 µM_Y	Cycle: 128 SEN-01 1.25 µM_Y	Cycle: 129 SEN-01 2.5 µM_Y	Cycle: 130 SEN-01 5 µM_Y	Cycle: 131 SEN-01 10 µM_Y
2	-0.0802556	-0.114039	-0.111992	-0.0979918	-0.0971417	-0.115002	-0.125323	-0.0545839	-0.0346165	-0.0328291	-0.00790831	0.103484	-0.0601445	-0.0941238	-0.0399692	-0.0783984	-0.0532509	-0.092684	-0.0702754	-0.0245132	-0.109245	-0.0211169	-0.067325	0.0476292			2	-0.0637817	-0.0917968	-0.157288	-0.120056	-0.111389	-0.111023	-0.118652	0.00439453	-0.0899047	0.0230103	-0.166931	0.213013	0.109619	0.0263062	-0.0219727	-0.00152594	0.0186768	-0.0475464	-0.0930787	-0.126343	-0.101624	-0.0548096
3	-0.0632296	-0.154355	-0.125446	-0.135753	-0.108717	-0.126341	-0.134335	-0.0973674	0.0187406	-0.0540273	0.0263845	0.185211	-0.139447	-0.0881531	-0.0815191	-0.0772924	-0.0396141	-0.0891919	-0.122223	0.0568512	-0.0833542	-0.0430593	-0.00542554	0.126541			3	0.0597792	-0.00870228	-0.0446985	-0.0161951	-0.0491624	-0.0470262	-0.12886	0.0397424	0.0229139	-0.0186365	-0.039641	0.153832	0.120997	0.0116577	0.087114	0.0404832	0.0737243	0.0281836	-0.0980605	-0.0860596	-0.0687866	-0.0931228
4	-0.0708437	-0.0572862	0.00630122	-0.0414969	-0.148264	-0.0779211	-0.0462321	-0.0832139	-0.118955	-0.0507132	-0.0484793	0.0925638	-0.0110445	-0.106233	0.00972116	-0.0176913	-0.0664715	-0.0925044	-0.0845602	0.0808853	-0.0733887	-0.134787	-0.163765	0.0142862			4	-0.0486751	-0.165313	-0.140495	-0.150505	-0.137905	-0.0760768	-0.179677	-0.0530781	0.0976872	0.0877154	0.106479	0.301452	-0.149871	0.0234863	-0.0601233	0.0786707	-0.102737	-0.0359388	-0.133484	0.134387	-0.0557374	0.0946619
5	-0.17079	-0.15692	-0.111791	-0.10452	-0.181168	-0.169343	-0.146744	-0.0805093	-0.0406171	-0.0676398	0.0393977	0.1918	-0.0731794	0.0037697	-0.0497217	-0.0764323	-0.0685776	-0.0520781	-0.120792	-0.0355217	-0.0705711	0.00569054	-0.0134088	0.152745			5	0.0194275	-0.0488098	-0.0093689	0.0575256	0.0103942	-0.0146302	0.0140685	0.0928283	-0.0311096	0.0237732	-0.0480164	0.284857	0.0457947	-0.101215	0.0274109	0.083014	0.0146911	0.0867614	-0.0517517	0.164471	0.0376403	0.00867313
6	0.0571948	0.0216113	0.000107527	0.0503547	-0.0808121	-0.0572678	-0.0309048	-0.0022583	-0.0729474	-0.0440133	-0.115091	0.0374866	0.0527774	-0.137408	0.0539802	0.0923485	0.0466961	0.0420399	-0.0481533	-0.00786817	-0.0141701	-0.158964	-0.148277	0.0542179			6	-0.0131323	-0.124216	-0.0617114	-0.0209399	-0.0544715	-0.057035	-0.0650256	-0.0581616	0.0547998	0.0620679	-0.0447059	0.290476	0.0848901	0.0948914	0.0693641	-0.0143151	-0.00305176	-0.0136951	-0.0825707	-0.0338318	0.00242311	0.0617347
7	-0.0416478	0.0618297	-0.0183489	-0.0501406	-0.025797	-0.0306112	-0.0415988	-0.0408735	-0.0208501	0.0270536	-0.0455419	0.0532414	0.0623637	0.08768	0.0532979	0.0840138	0.0739349	-0.0536456	-0.105832	-0.113797	-0.100102	-0.123323	-0.111667	0.0891072			7	0.156284	0.0839571	0.0454133	0.0920441	-0.0151182	0.111286	-0.00843495	0.0422393	-0.0680815	-0.0350921	-0.191327	0.072238	0.185703	-0.0320251	0.158557	0.155261	0.0868866	0.0554689	-0.0868196	0.0144227	-0.0149963	-0.107251
8	-0.331846	-0.233137	-0.220983	-0.273939	-0.186766	-0.0944733	-0.144377	-0.0845469	0.0422306	0.0830937	0.216066	0.435419	-0.322989	-0.0146393	-0.237424	-0.222181	-0.0690975	-0.0940842	-0.15444	-0.0139297	-0.0170273	0.0574442	0.17795	0.440424			8	0.0331972	0.0303896	-0.0189147	-0.00750113	-0.00327128	-0.0697386	-0.0694824	-0.0674135	-0.000433147	0.0409608	-0.0804197	0.163495	0.167597	0.208301	0.135815	0.130627	0.0365783	-0.014917	-0.122089	-0.0894288	-0.108838	-0.017139
9	-0.0667657	-0.0645379	-0.0758219	-0.0438624	-0.00981641	-0.0243123	-0.0564855	-0.015794	-0.0532388	-0.0404215	0.00731158	0.198859	0.00162417	-0.266981	-0.0436755	-0.00858787	0.0480946	-0.0129064	0.00962701	0.0273996	0.0114084	-0.0592013	-0.0625241	0.169409			9	-0.36446	-0.390155	-0.270905	-0.270966	-0.18108	-0.160938	-0.120179	-0.0350277	-0.0280949	0.12442	0.202099	0.651362	-0.357746	0.0498535	-0.245947	-0.235448	-0.140301	-0.0246585	-0.130865	0.083667	0.064624	0.152308
10	-0.0456753	-0.0548535	-0.0425055	-0.0532782	-0.032536	-0.071568	-0.0848013	-0.0810038	-0.0341015	0.00391176	0.026073	0.0983746	0.0581073	0.0133316	-0.0243229	-0.000641227	0.0343338	-0.0314566	0.0410931	0.00474089	-0.0143707	-0.0398487	-0.0526529	0.121507			10	-0.0515589	-0.0893396	-0.0378796	-0.029762	0.0032081	0.0119361	-0.091267	0.0123671	-0.0488123	-0.131447	-0.0497094	0.175582	0.0357214	-0.292981	-0.0704687	-0.0304907	0.00894171	-0.00880849	-0.0294347	0.0234865	-0.0303465	-0.00223142
11	-0.0176597	-0.0236335	-0.0627948	-0.11099	-0.0231331	-0.0438087	-0.0826877	-0.0599255	-0.030767	0.0344113	0.00743029	0.203953	-0.00567394	0.0119858	-0.0652092	-0.0151985	-0.0175369	-0.0207523	0.0538597	0.0162888	0.0117035	0.0140297	-0.0118908	0.163097			11	-0.002096	-0.0318812	-0.00861943	-0.0365125	-0.00677741	0.0150732	-0.0601148	-0.0076282	-0.0149134	0.0488757	-0.0594507	0.197518	0.0922033	0.0438964	-0.0554907	0.00224853	0.0205017	-0.0264844	0.00867552	0.0330322	-0.0242798	0.0225122
12	-0.0189897	-0.020279	-0.104537	0.0427335	0.000361919	0.0861011	-0.0867796	-0.0568654	-0.0828859	-0.00749078	-0.0590711	0.1191	-0.0343477	-0.0536972	-0.11247	-0.0414484	-0.0621921	-0.0560942	0.00440004	-0.0563446	-0.024675	-0.0319041	-0.048206	0.153486			12	0.0364085	-0.00253189	-0.0141138	-0.0811304	0.0183177	0.0464549	-0.0476466	0.0188136	-0.0317677	0.0765844	0.0112376	0.281585	0.0291454	0.0738891	-0.0259471	-0.020515	-0.0107422	-0.0175563	0.0248708	0.0587524	0.0204223	0.0476613
13	-0.0354074	-0.0186532	-0.0859601	-0.0169674	0.0118254	0.00193009	-0.107201	-0.0734561	-0.0928186	-0.022041	-0.0702669	0.103057	-0.0463174	-0.0609978	-0.0895231	-0.0234984	-0.0626068	-0.0780797	-0.00813353	-0.0598991	-0.0562752	-0.0107496	-0.0680011	0.153449			13	0.0382526	-0.00422791	-0.0530401	0.0655512	0.0446094	0.157158	-0.0870276	-0.00961238	-0.03383	0.0375971	-0.0622022	0.212022	0.0114581	-0.0178589	-0.0603869	-0.0317004	-0.0424652	-0.0745154	-0.0396258	-0.035498	-0.0244507	0.0109632
14	-0.0583989	-0.0382039	-0.03714	-0.0525971	0.00318292	-0.0999894	-0.0931729	-0.0723274	-0.0546376	-0.0220414	-0.0858597	0.099986	0.00139266	-0.0374901	-0.0460761	0.00416341	-0.0243115	-0.0738171	0.00395477	-0.0335762	-0.0441734	-0.0339454	-0.0445259	0.140933			14	0.0280609	-0.00440979	-0.0443695	0.00378725	0.0536194	0.0539246	-0.0867431	-0.0178436	-0.0553741	0.00232241	-0.0918274	0.192746	0.00834656	-0.00768429	-0.0439941	0.0172852	-0.0312286	-0.08479	-0.0288726	-0.0391174	-0.0235534	0.027417
15	-0.082226	-0.0702326	-0.0320495	-0.0849288	-0.0241369	-0.0908255	-0.0583721	-0.0686212	-0.0690882	-0.0396102	-0.0870108	0.121669	-0.0111811	0.0170883	-0.0276217	-0.00706807	-0.0142063	-0.0737758	0.0416521	0.00966489	-0.0129563	-0.0465807	-0.00988245	0.141521			15	0.001717	-0.017326	-0.00666562	-0.0309576	0.0341969	-0.0571117	-0.0715368	-0.0148859	-0.0345989	-0.000928313	-0.111799	0.191514	0.0593342	0.0150513	0.00858265	0.0600353	0.0040558	-0.0715368	-0.00886422	-0.0344482	0.00723878	-0.00502819
16	-0.0792418	-0.0652953	-0.0212949	-0.0691007	-0.035525	-0.0659663	-0.0475397	-0.0811671	-0.0743056	-0.051515	-0.0769145	0.134853	-0.022647	0.0103691	-0.0067029	0.00221586	-0.0190502	-0.0625619	0.0431251	0.0310753	-0.043586	-0.0451932	-0.0123499	0.151188			16	-0.0409167	-0.0494006	-0.00484252	-0.0547082	0.00623906	-0.0463122	-0.0237878	-0.0103919	-0.0647204	-0.029989	-0.112047	0.225267	0.0223157	0.0822327	0.0243029	0.045299	0.0325745	-0.0499109	0.0533923	0.0299255	0.0285217	-0.00487188
17	-0.0699497	-0.0677219	-0.0112255	-0.0559032	-0.0261322	-0.0534454	-0.039254	-0.0838558	-0.0583683	-0.0562923	-0.0807281	0.14756	-0.00866276	0.0183411	-0.00831836	-0.00291675	-0.00609779	-0.077317	0.043243	0.0421677	-0.0460052	-0.0518898	-0.0361263	0.164207			17	-0.0324994	-0.052702	-0.0127569	-0.0454718	-0.0114636	-0.0517468	-0.026206	-0.0460871	-0.0652753	-0.0414435	-0.121937	0.246544	0.0206012	0.0702576	0.0459423	0.0543042	0.0463532	-0.0375586	0.0610577	0.0476746	0.00458375	-0.0144825
18	-0.0454473	-0.0416555	-0.00789475	-0.0459273	-0.017751	-0.055219	-0.0236708	-0.0741777	-0.0326985	-0.024832	-0.0606969	0.20232	-0.015418	0.0197792	-0.00376689	0.00171101	0.0141167	-0.0452544	0.0566823	0.0498619	-0.014637	-0.0210856	0.00441271	0.212009			18	-0.036524	-0.0547735	0.000181317	-0.0289935	0.0030542	-0.0356421	-0.00937378	-0.0484174	-0.0513555	-0.0535296	-0.120847	0.259772	0.0267084	0.0898926	0.0432532	0.043009	0.0626434	-0.0370837	0.0708685	0.0590698	0.00438231	-0.0168054
19	-0.0266583	-0.0228741	-0.00826761	-0.0220082	-0.0245889	-0.0632317	-0.0221665	-0.0498935	0.00608706	0.00729635	-0.0495675	0.237838	-0.0044415	0.0328377	0.0102662	0.00621504	0.00560647	-0.00757906	0.0565785	0.0534676	0.00161821	0.006154	0.0337704	0.226439			19	-0.0157032	-0.0351734	-0.0105737	-0.00422609	0.0121349	-0.0452991	0.000967979	-0.0246679	-0.0191822	-0.0228418	-0.0873524	0.324089	0.0221386	0.0858094	0.0363026	0.037035	0.0637695	-0.0175257	0.078423	0.0659729	0.0259949	0.0128041
20	-0.0059427	0.00448668	-0.0054484	0.000578821	-0.0170667	-0.0556257	-0.0126967	-0.0306897	0.0384451	0.0526189	-0.0157926	0.24859	0.00963652	0.045575	0.0246832	-0.00382783	0.0034077	0.0145479	0.0409182	0.0312012	0.0171708	0.0253317	0.0546146	0.217661			20	-0.0137916	-0.0312476	-0.0136402	-0.00198245	0.00297475	-0.0560462	0.00251582	-0.0199291	0.0142235	0.0274365	-0.066056	0.338132	0.020144	0.0830505	0.0388344	0.0289467	0.0621949	0.0108776	0.0707375	0.0692566	0.0316589	0.0482948
21	-0.00814166	0.0140065	0.00784001	0.00729832	-0.0183624	-0.0308364	-0.0137485	-0.00159377	0.0378102	0.0639466	0.0168931	0.216147	0.00430951	0.0482918	0.0227394	-0.00240707	0.00944789	0.0349041	0.0400379	0.0459496	0.0268379	0.0251884	0.0558251	0.191466			21	-0.00119886	-0.000710577	-0.00551274	0.00333735	-0.000265032	-0.0582484	-0.00702029	-0.0121874	0.0453099	0.0665698	-0.0112514	0.317788	0.024558	0.0786927	0.0393887	0.0124111	0.0459595	0.0233142	0.0586941	0.0415223	0.0326111	0.0522671
22	-0.00157175	0.0299529	0.0162506	0.0125885	-0.0101167	-0.0225907	-0.0110855	-0.00941459	0.0345382	0.0515747	0.0206832	0.146881	0.0124434	0.0320969	0.00882734	-0.00842272	0.0104065	0.024292	0.0083467	0.0429612	0.0219727	0.0144807	0.0383073	0.114388			22	0.0062578	0.00479296	0.0272699	0.00749446	-0.00786269	-0.0391737	-0.0154151	-0.000652343	0.0437944	0.0818353	0.0225328	0.259556	0.0382402	0.0605286	0.0626784	0.0129348	0.0371125	0.0353662	0.0455062	0.0586365	0.0423401	0.0441848
23	0.0223654	0.0229529	0.0165502	0.0109349	0.0015215	-0.00782451	0.00394603	-0.00834777	0.0191	0.0300771	0.0398974	0.0816546	0.00700742	0.0378647	0.00504822	-0.00861603	0.0190968	0.0283067	0.00171379	0.0305252	0.021492	0.00249237	0.0279758	0.0569735			23	0.0255876	0.005385	0.0275567	0.0179132	-0.000129528	-0.0216749	0.00757686	-0.000670657	0.0327898	0.0619195	0.0309374	0.169694	0.0290666	0.0667969	0.0539321	0.0110854	0.0165253	0.0322351	0.0340133	0.0431763	0.0474488	0.0419692
24	0.0277121	0.0163443	0.0104957	0.0115181	-0.00429317	0.0125296	0.0284477	-0.00392523	0.0112403	0.0307441	0.0457251	-0.00845397	0.0101645	0.0166634	-0.00889648	-0.0176398	-0.00266187	0.014608	-0.00479186	0.0240944	0.024514	0.00456177	0.0109902	-0.0167242			24	0.0369505	0.01687	0.033142	0.0234985	-0.00623183	-0.0144716	0.0170593	-0.00511462	0.034265	0.0380248	0.0570006	0.0678591	0.0100951	0.0444397	0.0458559	0.0165591	0.0109009	0.0293273	0.0220217	0.0341858	0.0376038	0.0463442
25	0.0487314	0.0165811	0.0137071	0.0244951	-0.000919163	0.0205957	0.0413652	-0.00710912	0.00952396	0.031064	0.0573084	-0.106472	0.000559419	-0.0109627	-0.0366189	-0.0147378	-0.0176475	0.0114274	-0.011326	-0.000411198	0.00821765	0.00152805	0.00937037	-0.101467			25	0.0375926	0.0281932	0.0244726	0.0210546	-0.0133046	0.0139781	0.0390661	-0.0118382	0.0351512	0.0366796	0.0684215	-0.036616	0.00188707	0.0194764	0.0285024	0.026061	-0.00628659	0.0234411	0.0218557	0.0254578	0.0306458	0.0360708
26	0.063979	0.0252675	0.0261887	0.0401886	0.0293747	0.0442521	0.0360028	0.0209435	0.0345448	0.0249604	0.054712	-0.226808	0.00580487	-0.0143226	-0.0202827	-0.00785443	-0.0258915	0.0140301	-0.00557058	-0.0135368	-0.00171123	-0.0244789	-7.54893e-05	-0.213601			26	0.0187071	0.0360411	0.00315544	0.0408141	-0.00430313	0.0351256	0.0398376	0.00592664	0.0351866	0.0344054	0.0707701	-0.167218	-0.028412	-0.0101379	-0.00205666	0.0362124	-0.0351013	0.0200622	-0.00541359	0.00713505	0.00957645	0.0373721
27	0.0560459	0.0555424	0.0995478	0.128623	0.0598316	0.109156	0.057519	0.0859503	0.000358969	-0.0226217	0.00789836	-0.324176	0.0360798	-0.0628433	0.0162227	-0.0484517	-0.0891281	0.00460914	-0.000522256	-0.0929184	0.0110169	-0.104848	-0.0168711	-0.293239			27	0.0364825	0.0367876	0.00201353	0.0714715	0.010338	0.0533068	0.0298852	0.0263374	0.0509478	0.0454095	0.0855944	-0.293227	-0.0117964	-0.0336975	0.00946793	0.0419997	-0.0465545	0.0101709	0.00584549	-0.024237	-0.0289978	0.0433424
28	-0.0742656	-0.0638362	-0.0503658	-0.0496563	-0.0254714	-0.0266921	-0.0186462	-0.00020881	-0.102143	-0.12621	-0.147092	-0.289328	-0.00939286	-0.108295	-0.139712	-0.0204875	-0.0461575	-0.0907745	-0.0926192	-0.116885	-0.0332596	-0.0452372	-0.221316	-0.236738			28	0.0731081	0.103259	0.126111	0.122083	0.0025515	0.11449	0.0790529	0.112915	-0.064221	-0.0530273	-0.0438352	-0.449011	0.0449098	-0.0771728	0.0105832	-0.0412967	-0.105066	0.0243654	-0.017676	-0.0743652	-0.0105835	-0.123328
29	0.00764422	0.021194	0.0592376	-0.058957	-0.0469697	-0.0367845	-0.104553	-0.0320031	-0.0530476	-0.0315293	-0.0877336	0.0293178	0.0490032	0.00896826	0.0192192	0.0276649	0.0557621	-0.0639417	-0.0276433	0.0214728	-0.0720178	-0.00373001	-0.0288827	0.0600337			29	-0.117422	-0.0778103	-0.0369719	-0.124496	-0.0768185	-0.0907345	-0.124542	-0.11185	-0.121634	-0.139267	-0.224463	-0.355375	-0.0640774	-0.144251	-0.10124	0.040362	-0.14036	-0.163421	-0.228666	-0.176599	-0.0409181	-0.0170721
30	0.0553127	0.10363	0.0324266	0.0842378	0.0838749	0.0941364	0.0117334	0.10301	-0.0131917	0.000100866	-9.42647e-05	0.163758	0.0954967	0.0389801	0.0643871	0.100955	0.11861	0.0471109	0.0740589	0.0643707	0.0308853	-0.000279605	0.0376951	0.164078			30	0.0393105	0.031559	-0.00999874	0.0109974	0.0306312	0.000968151	-0.0785535	-0.01975	-0.0399742	0.0511585	-0.0521324	0.163912	0.0271645	-0.0464418	-0.0354166	0.115279	0.0722228	-0.0562146	0.00845549	0.0372374	-0.11004	-0.0246133
31	0.101279	0.109679	0.081095	0.152514	0.091278	0.155762	0.0987884	0.0591056	0.0795736	0.045954	0.0159072	0.0929451	0.123031	0.0670913	0.167369	0.153789	0.168493	0.0704147	0.142307	0.0527176	0.0648559	-0.0163544	-0.0213692	0.172955			31	0.462047	0.638682	0.553814	0.552349	0.338164	0.34854	0.162658	0.221723	0.476512	0.425457	0.203459	0.21034	0.622142	0.00466913	0.60174	0.487177	0.430432	0.107177	0.152784	0.0293884	0.0273742	0.33581
32	-0.0640569	-0.0444036	-0.0927472	0.0370288	0.14362	0.17474	0.172623	0.28442	-0.0385671	-0.00499392	0.151372	0.205452	0.00277662	0.094525	0.192042	0.108462	0.232162	0.0986258	0.161918	0.0387465	0.0504194	0.0876184	0.137775	0.275146			32	-0.826163	-0.498527	-0.524961	0.187502	1.04993	1.30811	0.89087	1.54216	-0.613456	-0.100035	1.0348	0.349407	-0.333488	0.193719	0.625836	0.365094	1.30743	0.358216	0.873088	0.00420475	0.400018	0.819928
33	-1.01828	-0.93863	-0.604291	-1.2846	-0.381535	-0.472989	-0.433366	-0.482862	-0.0152141	-3.72654	-0.509557	-0.101885	-0.676057	-0.0123801	-1.02016	-0.949126	-0.666002	-0.221116	-0.201906	-0.172765	-0.135084	-1.99622	-0.329123	-0.125399			33	-2.33218	-1.98135	-4.24251	-5.39052	-7.13943	-7.07858	-4.78603	-6.24877	-0.843901	-5.73171	-7.34347	-2.70615	-3.38626	-0.304447	-6.16386	-6.02408	-7.72425	-4.64223	-2.93497	-0.56934	-0.464787	-6.82761
34	0.847769	1.03586	1.75731	2.30685	2.11786	3.11718	2.04829	6.1568	33.0979	43.1769	35.0181	18.558	1.36623	-0.379309	2.7268	3.06705	2.83896	2.03664	1.98948	1.83702	1.60729	36.2015	29.9158	15.2318			34	4.66375	4.46838	9.86999	10.646	13.003	13.6305	6.79034	13.3115	22.2453	46.8657	64.2662	50.0624	6.63702	-1.60089	14.8237	14.6415	14.5482	9.87799	6.60118	3.93249	1.32055	48.2974
35	-0.0390596	0.270595	0.260866	1.31064	2.71879	6.16468	11.9876	22.1593	40.6018	53.7534	69.1705	94.7233	0.0340223	1.0592	0.0603154	1.07673	2.89064	6.19796	12.0738	20.9633	34.0403	52.7646	70.1175	96.0041			35	-2.63605	-2.62293	-5.09134	-4.89566	-4.70261	-4.46335	1.96344	2.05626	-1.56086	-1.31021	23.4497	115.609	-2.15479	3.46611	-5.39381	-5.39656	-4.37578	-0.976863	3.61977	8.99058	19.869	-0.515025
36	0.522889	0.925583	1.46889	2.88203	5.10922	9.66198	16.6632	28.4543	44.9534	58.9439	71.3117	81.7056	0.504479	0.537567	1.47022	2.76038	5.18842	9.29212	16.6446	27.3968	41.218	58.4078	71.0366	81.5175			36	-0.355609	-0.355914	-0.864651	-0.943326	-1.55652	-1.59784	-1.30031	-1.28087	-0.836077	-1.24038	-0.262212	6.14545	-0.41054	-1.03622	-1.04847	-1.01881	-1.28507	-1.24483	-1.02892	-0.820214	0.10221	-1.08515
37	0.614417	0.956488	1.71173	3.26197	6.03349	11.1549	19.2178	31.3118	46.6066	60.5944	72.9912	83.3563	0.600699	0.921623	1.72803	3.22765	6.05451	10.943	19.2295	30.8434	45.0111	60.2192	72.8083	83.2686			37	0.0784218	0.125663	0.0833972	0.0526354	-0.0745752	-0.042959	-0.129353	-0.10172	0.148063	0.0895617	0.117563	0.0759237	0.000235796	-0.0580935	0.155617	0.173684	0.0540709	0.260417	0.134334	0.0232053	0.0930905	0.491433
38	0.632406	0.992445	1.80418	3.46067	6.44791	11.8272	20.3814	32.6163	47.2892	61.3122	73.6943	83.9724	0.595717	1.03536	1.78893	3.49902	6.5233	11.7109	20.3973	32.3263	46.5052	60.9461	73.4994	83.7803			38	0.0496709	0.0607183	0.0790057	0.0611835	0.041831	0.0580053	0.00488162	0.0528364	0.386463	0.337856	0.548118	0.8044	-0.0808222	0.0763307	0.197067	0.24858	0.0825226	0.405638	0.328875	0.2797	0.412451	0.708114
39	0.684207	1.10839	1.91384	3.61759	6.70823	12.2904	21.0394	33.2859	47.6784	61.6803	74.0603	84.2189	0.651035	1.0896	1.90529	3.59702	6.78933	12.1666	21.0696	33.0801	47.2337	61.4198	73.8552	84.0397			39	0.0761409	0.0453792	0.118852	0.087724	0.00323129	0.0438197	0.0122509	0.123586	0.17984	0.440324	0.773983	1.05295	-0.0561223	0.0691833	0.187205	0.222849	0.032779	0.364607	0.328956	0.342865	0.510529	0.835886
40	0.693597	1.14192	2.0061	3.74259	6.88249	12.5446	21.4582	33.6241	47.9808	61.9519	74.2688	84.4175	0.688157	1.11907	1.92278	3.6263	6.97267	12.4631	21.4648	33.549	47.5904	61.7182	74.1277	84.2137			40	0.114996	0.101691	0.170783	0.129096	-0.0129638	0.0841432	0.0306153	0.124945	0.177435	0.50141	0.856482	1.24586	-0.0360045	0.108618	0.239905	0.24198	0.116705	0.360938	0.340094	0.396094	0.553076	0.94718
41	0.697937	1.15095	1.99202	3.74461	6.96864	12.7434	21.64	33.8826	48.0972	62.1259	74.3709	84.5261	0.692421	1.18018	1.97828	3.69963	7.0433	12.6317	21.6559	33.806	47.8164	61.8403	74.281	84.298			41	0.132163	0.110373	0.14794	0.0981965	-0.00423574	0.0517945	-0.0897155	0.14025	0.27468	0.514456	0.882361	1.40481	-0.0586333	0.11936	0.185309	0.243109	0.164389	0.319037	0.394309	0.461524	0.57511	1.00471
42	0.716009	1.13159	1.99746	3.74841	7.02689	12.8344	21.6075	34.0555	48.2211	62.2126	74.4401	84.5911	0.720412	1.13291	2.02923	3.76245	7.11766	12.7577	21.7928	33.9053	48.0279	61.8998	74.3117	84.3348			42	0.106067	0.0787842	0.0963867	0.0645263	-0.0372131	0.0399964	-0.0569031	0.19458	0.331958	0.5453	0.890582	1.47744	-0.0935791	0.122565	0.217645	0.221857	0.178137	0.29942	0.389978	0.457221	0.497687	0.970697
43	0.719317	1.1778	2.06211	3.80462	7.10074	12.8792	21.6786	34.1499	48.3129	62.2574	74.5013	84.6519	0.750132	1.18867	2.02745	3.82465	7.15834	12.8782	21.9014	34.0412	48.075	61.9778	74.3669	84.3991			43	0.0236552	0.101719	0.110529	0.0416815	-0.0342762	0.0553844	-0.0287011	0.166174	0.322972	0.475092	0.909693	1.48907	-0.101711	0.0645204	0.247869	0.185735	0.15181	0.297471	0.333065	0.433478	0.514349	0.927129
44	0.728177	1.20572	2.07594	3.87462	7.10671	12.9403	21.7048	34.2003	48.4	62.3239	74.5674	84.685	0.743756	1.19397	2.03759	3.81955	7.24183	12.9301	21.9849	34.1089	48.0924	62.0418	74.4284	84.4447			44	0.0273504	0.106391	0.123702	0.0115192	-0.073782	0.0501804	-0.119215	0.12042	0.280158	0.429488	0.924448	1.45023	-0.0847712	0.067224	0.202487	0.208529	0.170798	0.305895	0.348425	0.428308	0.587915	0.903109
45	0.744414	1.18922	2.0316	3.87411	7.13408	12.9661	21.7316	34.2815	48.4345	62.3886	74.6147	84.7261	0.735457	1.1944	2.06109	3.80516	7.27793	12.9554	22.0424	34.21	48.1186	62.0913	74.4738	84.4792			45	0.0969012	0.14048	0.122003	0.0486383	-0.0572035	0.0455186	-0.153501	0.109705	0.27256	0.444329	0.865648	1.40794	-0.0395124	0.0181458	0.186494	0.213228	0.173166	0.294253	0.372294	0.409442	0.540973	0.899385
46	0.734441	1.14838	2.00725	3.866	7.14382	12.9872	21.7957	34.3119	48.4555	62.4459	74.6357	84.7433	0.716031	1.17686	2.05731	3.79678	7.24232	12.9785	22.058	34.266	48.1599	62.1022	74.5022	84.5081			46	0.0952055	0.10784	0.102695	0.0698578	-0.068445	0.0237181	-0.190411	0.154111	0.240957	0.437534	0.824316	1.39323	-0.0514619	0.069519	0.181146	0.19964	0.151138	0.256549	0.365824	0.375427	0.489014	0.881647
47	0.703393	1.12875	2.02128	3.83598	7.13161	13.0145	21.8275	34.3128	48.5042	62.4568	74.6775	84.7931	0.715615	1.20193	2.04042	3.79317	7.26464	13.0086	22.1255	34.3028	48.2308	62.1376	74.5439	84.5298			47	0.0826812	0.0691314	0.0811737	0.0525482	-0.121039	-0.0183167	-0.209827	0.143649	0.251749	0.428525	0.783197	1.33239	-0.0813813	0.0982971	0.161719	0.17887	0.122208	0.233227	0.353018	0.381439	0.420319	0.825537
48	0.683886	1.13229	2.03613	3.84106	7.15014	13.0592	21.8424	34.3577	48.5471	62.4782	74.7252	84.8294	0.70962	1.21487	2.01482	3.80218	7.25791	13.0528	22.1524	34.3497	48.2583	62.1971	74.584	84.5664			48	0.0478399	0.0458257	0.0901263	0.00431085	-0.140664	-0.0289698	-0.221303	0.104631	0.240162	0.410561	0.754416	1.28541	-0.132214	0.0900879	0.129183	0.149081	0.0911529	0.216991	0.33637	0.40448	0.40564	0.77524
49	0.690215	1.17135	2.05232	3.85725	7.16456	13.0947	21.8584	34.4279	48.6073	62.514	74.7655	84.8636	0.710868	1.22759	2.01977	3.82119	7.2413	13.0899	22.1588	34.4049	48.2893	62.2332	74.6132	84.5939			49	0.0284801	0.0467906	0.0773594	-0.0123622	-0.142626	-0.0129261	-0.202511	0.0807581	0.22953	0.385404	0.711378	1.21924	-0.173119	0.0572448	0.110924	0.12954	0.043292	0.188907	0.297728	0.395502	0.392877	0.748741
50	0.700972	1.1789	2.0876	3.8648	7.2076	13.138	21.9204	34.4901	48.6473	62.5606	74.8203	84.8952	0.74272	1.22063	2.03665	3.85417	7.25439	13.1436	22.1901	34.4195	48.2937	62.3053	74.6556	84.6154			50	0.0636847	0.064173	0.0689716	-0.0129375	-0.167147	-0.00638056	-0.175166	0.0726483	0.216456	0.366274	0.693998	1.18359	-0.164831	0.0403259	0.129263	0.13146	0.0304961	0.166265	0.272576	0.368512	0.39378	0.745535
51	0.729658	1.19884	2.08009	3.87049	7.23533	13.1639	21.9591	34.5282	48.6871	62.5944	74.8546	84.9023	0.784376	1.2387	2.0448	3.86387	7.2892	13.1925	22.2288	34.4571	48.3184	62.3607	74.7122	84.6604			51	0.0914714	0.0679119	0.0895514	0.000562191	-0.16165	-0.00173831	-0.113277	0.0754571	0.212992	0.370069	0.701448	1.18389	-0.126546	0.0502076	0.16162	0.140685	0.0478363	0.160587	0.274709	0.339331	0.383948	0.775267
52	0.759529	1.17855	2.08118	3.86774	7.26601	13.1469	21.972	34.5593	48.7274	62.6342	74.8869	84.9184	0.806274	1.2401	2.04559	3.86349	7.30173	13.212	22.2708	34.4945	48.3476	62.404	74.7524	84.6165			52	0.118668	0.0692298	0.105419	-0.0247693	-0.129696	0.00781608	-0.0670788	0.069093	0.214494	0.362682	0.711307	1.17956	-0.10649	0.0781798	0.178964	0.131417	0.0554872	0.164977	0.309628	0.3341	0.398675	0.791818
53	0.767338	1.15551	2.07579	3.87408	7.27318	13.1526	21.9825	34.5849	48.7626	62.6683	74.9038	84.9181	0.787602	1.24869	2.0508	3.8851	7.30784	13.2038	22.2918	34.526	48.3647	62.4292	74.7718	84.2527			53	0.13391	0.0750115	0.110118	-0.0502827	-0.123356	-0.0116615	-0.0491869	0.0760822	0.237853	0.369151	0.709591	1.1859	-0.101136	0.0873597	0.204514	0.145676	0.0532441	0.191963	0.320051	0.352496	0.398334	0.800584
54	0.784744	1.15338	2.09293	3.87324	7.28276	13.1523	21.9784	34.6237	48.7936	62.7245	74.9263	84.9094	0.751495	1.23302	2.05627	3.8937	7.32431	13.1806	22.3041	34.5589	48.3749	62.4655	74.8009	84.0331			54	0.127621	0.0484581	0.114674	-0.0535388	-0.124534	-0.0243142	-0.0263965	0.104589	0.252132	0.384694	0.71824	1.17782	-0.129398	0.0807128	0.212327	0.171433	0.030133	0.194673	0.314847	0.34762	0.391077	0.807603
55	0.809386	1.1499	2.11468	3.89375	7.29901	13.1623	22.0104	34.6614	48.8734	62.7856	74.9659	84.8956	0.741767	1.23756	2.09306	3.9176	7.3356	13.1911	22.31	34.5933	48.3962	62.5042	74.8471	84.1169			55	0.126486	0.0648407	0.120364	-0.0471162	-0.127222	-0.0260864	-0.0103576	0.112698	0.269492	0.400149	0.709265	1.17793	-0.148599	0.0715942	0.223993	0.174921	0.0376434	0.180682	0.305002	0.359802	0.39978	0.820062
56	0.811588	1.1521	2.11122	3.8803	7.30896	13.1899	22.0485	34.7037	48.9099	62.8311	75.0032	84.8907	0.750599	1.26029	2.10226	3.93625	7.34244	13.1917	22.3511	34.658	48.4397	62.5424	74.8793	84.2426			56	0.134701	0.0844085	0.128409	-0.0415741	-0.121906	-0.02193	0.00900877	0.137247	0.307187	0.435721	0.713544	1.17215	-0.161441	0.0853577	0.238269	0.197376	0.0447235	0.160986	0.288486	0.379791	0.429718	0.84502
57	0.813085	1.17469	2.1314	3.8761	7.30781	13.2184	22.1022	34.7588	48.9649	62.8641	75.0445	84.9451	0.771322	1.23515	2.10329	3.95392	7.33254	13.2032	22.3677	34.7019	48.4916	62.5925	74.9177	84.3345			57	0.139971	0.0877253	0.132792	-0.0558673	-0.125535	0.00569093	0.0448376	0.144863	0.313067	0.441081	0.739272	1.1718	-0.17143	0.0939331	0.234306	0.214774	0.0405304	0.158485	0.30431	0.390747	0.468201	0.872184
58	0.793596	1.16848	2.13627	3.86113	7.28371	13.2384	22.151	34.783	49.0045	62.8804	75.0838	85.0947	0.768625	1.24399	2.09968	3.95976	7.30723	13.2063	22.4081	34.7366	48.5496	62.6214	74.9687	84.4721			58	0.145177	0.105443	0.148751	-0.0521765	-0.150026	0.0312488	0.0598475	0.168229	0.310826	0.447762	0.755553	1.15123	-0.164393	0.0670228	0.232081	0.239406	0.0173768	0.16025	0.301015	0.414008	0.522772	0.88766
59	0.778449	1.17755	2.12606	3.83139	7.26931	13.2467	22.1845	34.8195	49.0368	62.8997	75.1151	85.2125	0.761603	1.23658	2.08807	3.96934	7.30251	13.1985	22.4316	34.7667	48.5893	62.6621	74.9915	84.6393			59	0.142836	0.105849	0.157757	-0.0335273	-0.181556	0.0500721	0.0972192	0.168738	0.318496	0.458599	0.754723	1.12091	-0.13585	0.0523255	0.211543	0.238276	0.0144135	0.168875	0.328373	0.421893	0.531635	0.889216
60	0.765963	1.19116	2.11883	3.83048	7.272	13.261	22.2171	34.851	49.0631	62.9364	75.1587	85.2777	0.743959	1.23752	2.08191	3.97324	7.31382	13.2266	22.4523	34.8004	48.6197	62.6986	75.0265	84.8001			60	0.139667	0.10506	0.146539	-0.0447448	-0.165234	0.0581542	0.136682	0.175421	0.317645	0.455377	0.773364	1.08543	-0.117352	0.0539551	0.199719	0.25752	0.0100403	0.170129	0.347333	0.420837	0.562744	0.886975
61	0.754181	1.19883	2.10616	3.83766	7.27796	13.2667	22.2418	34.8694	49.1004	62.9666	75.2085	85.3442	0.746636	1.25287	2.09001	3.98955	7.33003	13.2542	22.4962	34.8435	48.6467	62.7542	75.0856	84.9303			61	0.129448	0.0961225	0.130799	-0.0407099	-0.14821	0.0253736	0.153678	0.183306	0.313102	0.462525	0.781599	1.07461	-0.0950396	0.0509033	0.163854	0.251134	0.00715029	0.16442	0.346523	0.410767	0.580261	0.864598
62	0.725117	1.22211	2.11004	3.84974	7.30124	13.2934	22.2737	34.9171	49.1166	62.9997	75.2614	85.4219	0.754994	1.25431	2.10489	4.01263	7.36076	13.2848	22.5345	34.8828	48.6681	62.8082	75.1168	85.0307			62	0.141139	0.10287	0.112858	-0.0369836	-0.121947	0.00457883	0.17869	0.162618	0.329738	0.466984	0.781862	1.09082	-0.0654041	0.0440247	0.167626	0.263817	0.0165222	0.162516	0.339659	0.393329	0.573383	0.874535
63	0.688809	1.21783	2.14408	3.85761	7.30197	13.3087	22.2746	34.9426	49.1552	63.0089	75.3211	85.4754	0.73782	1.26174	2.11176	4.02583	7.37483	13.3066	22.5603	34.9064	48.6817	62.8476	75.1685	85.0908			63	0.14292	0.124976	0.107228	-0.0161237	-0.0893762	0.0037024	0.200432	0.180742	0.344459	0.470082	0.795084	1.14792	-0.0712519	0.0539612	0.171108	0.295864	0.0354645	0.153313	0.358489	0.401678	0.592291	0.886807
64	0.643458	1.20529	2.16056	3.84635	7.28558	13.3222	22.2777	34.9757	49.19	63.0127	75.3176	85.5018	0.712397	1.25534	2.11368	4.02963	7.38181	13.2954	22.5851	34.9264	48.7176	62.8725	75.1836	85.106			64	0.150527	0.125198	0.134736	0.00320554	-0.0877417	0.00582516	0.222029	0.17542	0.343643	0.471528	0.813503	1.22134	-0.0628515	0.0391235	0.170542	0.309214	0.0494263	0.155073	0.362388	0.416382	0.616638	0.89863
65	0.634796	1.19695	2.17314	3.83901	7.28385	13.3299	22.2837	35.0035	49.2157	63.0414	75.3241	85.5083	0.695534	1.25892	2.10079	4.03111	7.39196	13.2866	22.606	34.9414	48.7492	62.8954	75.2016	85.0992			65	0.162829	0.128466	0.140013	0.00927544	-0.0932472	0.000624895	0.237208	0.189412	0.325671	0.452879	0.811538	1.27908	-0.0728278	0.0263427	0.153507	0.322391	0.0560393	0.12411	0.370515	0.419775	0.67478	0.89307
66	0.63467	1.18525	2.16605	3.87137	7.28194	13.3606	22.2928	35.0234	49.2434	63.0722	75.3254	85.5146	0.69704	1.26292	2.08647	4.02311	7.42049	13.2938	22.6141	34.9552	48.8052	62.9281	75.2316	85.1386			66	0.178423	0.124712	0.148623	0.00689936	-0.102589	-0.000111103	0.258053	0.189854	0.263689	0.439272	0.828746	1.3099	-0.0838453	0.00779414	0.129847	0.311732	0.0546143	0.110165	0.352864	0.41087	0.69859	0.892177
67	0.639292	1.17066	2.13478	3.92995	7.30685	13.381	22.3282	35.0794	49.2356	63.098	75.3604	85.5491	0.702059	1.26853	2.07236	4.01901	7.43863	13.3096	22.6566	34.9823	48.844	62.9747	75.2858	85.1811			67	0.194548	0.0901165	0.131714	-0.00878847	-0.0987659	-0.0044055	0.255454	0.187933	0.204863	0.411988	0.827382	1.3184	-0.0815144	-0.00543821	0.131609	0.296221	0.0503266	0.0870581	0.331093	0.417169	0.717279	0.877458
68	0.65899	1.18224	2.11214	3.96785	7.33438	13.3968	22.352	35.1375	49.2181	63.1491	75.4191	85.602	0.733399	1.24787	2.07254	4.02872	7.43825	13.3171	22.679	35.0303	48.8609	63.0172	75.352	85.2395			68	0.18196	0.0718524	0.106256	-0.0147161	-0.0860059	-0.0183179	0.257967	0.188978	0.164626	0.377069	0.809014	1.31091	-0.0850689	-0.0117066	0.144179	0.278639	0.0430024	0.0798669	0.293327	0.412854	0.696301	0.840346
69	0.70559	1.20938	2.13544	3.97318	7.36324	13.4241	22.413	35.1494	49.2137	63.1427	75.4543	85.6249	0.748825	1.25873	2.09322	4.04814	7.46623	13.3573	22.6933	35.0846	48.8815	63.0481	75.3378	85.2165			69	0.201099	0.0458862	0.085791	-0.0156494	-0.0513732	-0.0247009	0.247931	0.164258	0.168079	0.366125	0.813312	1.29938	-0.0904053	-0.046759	0.164032	0.2388	0.0396972	0.051886	0.259705	0.426752	0.651727	0.836395
70	0.734491	1.18797	2.1327	3.93294	7.38959	13.4372	22.4596	35.1496	49.2266	63.0732	75.2753	85.3771	0.74515	1.27015	2.12832	4.03255	7.48715	13.3625	22.7227	35.1029	48.95	62.9902	75.0562	85.0614			70	0.203959	0.0341595	0.0840826	-0.0361567	-0.040343	-0.0456531	0.267393	0.139556	0.177653	0.335853	0.762147	1.28427	-0.109944	-0.0423646	0.190373	0.215642	0.0375091	0.0492529	0.245204	0.439203	0.675592	0.834599
71	0.753853	1.19124	2.14342	3.90421	7.42049	13.4272	22.5303	35.0944	49.2429	63.0117	75.1118	85.0339	0.742478	1.2644	2.15996	4.02864	7.4737	13.3502	22.7312	34.9438	49.0098	62.95	74.8374	84.8273			71	0.188871	0.0193157	0.0453742	-0.0388544	-0.0507008	-0.0782887	0.251603	0.100543	0.178984	0.262781	0.727192	1.18477	-0.118868	-0.0532715	0.204796	0.158837	-0.0322052	0.0254065	0.240309	0.345776	0.729382	0.806481
72	0.747322	1.209	2.16079	3.92478	7.43395	13.4313	22.5693	35.0913	49.2118	62.9721	75.0026	84.7328	0.727509	1.28542	2.20021	4.03304	7.48106	13.3508	22.7375	34.7657	49.1074	62.9313	74.7766	84.7287			72	0.204191	0.022611	0.0303088	-0.0121716	-0.0576624	-0.0890955	0.170128	0.0521741	0.163419	0.227269	0.735367	1.16943	-0.11069	-0.0837708	0.217416	0.13514	-0.0649598	0.0264513	0.221188	0.259125	0.732697	0.763619
73	0.73362	1.1921	2.1476	3.9087	7.44867	13.4085	22.6164	35.0706	49.1605	62.9494	74.875	84.5754	0.728654	1.29554	2.22029	4.00428	7.46392	13.3792	22.7403	34.6601	49.1826	62.8882	74.8044	84.681			73	0.188345	0.0355736	0.0377514	0.00760007	-0.0499549	-0.045011	0.0465832	0.0513843	0.147085	0.246248	0.707125	1.24869	-0.109263	-0.0995544	0.204826	0.12902	-0.0825074	0.0898571	0.22855	0.262933	0.737604	0.705985
74	0.717312	1.16063	2.10922	3.8993	7.43194	13.3164	22.6323	35.0211	49.1115	62.922	74.6996	84.4119	0.702266	1.27958	2.21782	3.98033	7.42745	13.3626	22.7116	34.5165	49.212	62.8674	74.8387	84.5702			74	0.138227	0.0317211	0.0317113	0.0128515	-0.060619	-0.0158802	-0.0407313	0.0327296	0.112349	0.290195	0.620411	1.31501	-0.0874805	-0.1185	0.169555	0.11328	-0.094458	0.142557	0.211858	0.251556	0.701385	0.708373
75	0.717457	1.14125	2.13022	3.88624	7.42682	13.2578	22.6551	34.9721	49.071	62.8582	74.6812	84.3805	0.658268	1.26971	2.18332	3.94068	7.40166	13.3444	22.6917	34.3792	49.194	62.8312	74.8171	84.4293			75	0.102408	0.0078032	0.0148284	-0.0139802	-0.0715883	-0.0342348	-0.143054	0.0193574	0.114859	0.283627	0.560431	1.27162	-0.055124	-0.134564	0.108399	0.112671	-0.122433	0.153821	0.183243	0.204852	0.62691	0.709351
76	0.738289	1.1363	2.1463	3.90194	7.38284	13.2482	22.6489	34.9277	48.9625	62.7942	74.7711	84.3827	0.636841	1.29582	2.16925	3.92496	7.39455	13.3495	22.6862	34.3659	49.1782	62.7811	74.7547	84.3764			76	0.0728899	-0.00993478	-0.0221137	-0.0484198	-0.0673292	-0.0421216	-0.215067	0.0249397	0.105055	0.188641	0.52282	1.21338	-0.0197614	-0.153882	0.0874891	0.0774794	-0.0991119	0.134603	0.168828	0.208789	0.560596	0.668117
77	0.771276	1.12858	2.16314	3.89268	7.36542	13.2257	22.6546	34.9004	48.9076	62.7408	74.8927	84.4043	0.642088	1.30462	2.16501	3.95838	7.39001	13.3696	22.6867	34.3519	49.1836	62.7293	74.7537	84.4161			77	0.0435185	-0.0561519	-0.0319074	-0.0769514	-0.0962489	-0.0225794	-0.337874	-0.0112505	0.0120244	0.0890032	0.43201	1.13952	-0.045898	-0.141876	0.0770167	0.0319728	-0.112216	0.114092	0.160394	0.256683	0.499847	0.603445
78	0.739031	1.13516	2.14096	3.90206	7.37429	13.236	22.6855	34.8976	48.8867	62.7025	75.0202	84.566	0.62594	1.29877	2.12211	3.98259	7.37726	13.405	22.7016	34.347	49.1969	62.7094	74.7985	84.4961			78	-0.00168586	-0.0972669	-0.0459021	-0.129337	-0.117659	-0.0377637	-0.487131	-0.0613976	-0.048805	0.0447961	0.37166	1.02616	-0.0336683	-0.179968	0.0248244	0.0533278	-0.149323	0.100942	0.116554	0.220911	0.440515	0.508894
79	0.716832	1.13633	2.10981	3.88029	7.35425	13.2483	22.6773	34.9104	48.9168	62.7024	75.1049	84.7332	0.648114	1.26895	2.09703	3.98861	7.36544	13.3918	22.6998	34.3927	49.1838	62.7285	74.8565	84.4922			79	-0.00594902	-0.0616131	-0.104493	-0.103821	-0.0763744	0.0462452	-0.499076	-0.0883843	-0.0210857	-0.00817931	0.379497	1.04067	0.0443439	-0.188562	-0.0215319	0.0316907	-0.121921	0.0502405	0.0938337	0.169775	0.377112	0.488722
80	0.688483	1.13251	2.10028	3.87552	7.34036	13.2734	22.667	34.9434	48.9668	62.7138	75.1593	84.8553	0.65367	1.23888	2.11837	3.9965	7.37475	13.3854	22.6845	34.4634	49.1604	62.7381	74.9075	84.4883			80	-0.0241559	-0.0398419	-0.115375	-0.123737	-0.054298	0.0532459	-0.408518	-0.0849847	0.025954	0.0384332	0.43441	1.07831	0.0834491	-0.175153	-0.00110352	0.00133789	-0.0508331	0.062124	0.104619	0.192645	0.349017	0.555659
81	0.679569	1.09203	2.07891	3.84298	7.30685	13.2525	22.6492	34.9493	48.9797	62.689	75.2137	84.998	0.650921	1.21577	2.12693	3.99921	7.38755	13.3528	22.6151	34.5235	49.0898	62.7388	74.9836	84.4973			81	-0.0307173	-0.0439008	-0.0722785	-0.153455	-0.0619581	0.0543749	-0.404362	-0.0827692	0.0389849	0.0880609	0.45501	1.06378	0.0743243	-0.132874	0.0546155	-0.0239367	-0.0303437	0.0466882	0.0926496	0.201355	0.363403	0.595753
82	0.66233	1.05682	2.05528	3.80872	7.26773	13.2317	22.6567	34.9552	48.982	62.6548	75.2386	85.0975	0.651657	1.21051	2.08905	3.95781	7.36604	13.3487	22.5151	34.5968	49.0536	62.6718	75.0299	84.5167			82	-0.0281904	-0.0513227	-0.0470221	-0.183558	-0.0578748	0.0266589	-0.428879	-0.104034	0.0289996	0.0452631	0.454271	0.999266	0.0711138	-0.118366	0.0517163	0.0258985	-0.0419891	0.0490258	0.0167829	0.178326	0.40495	0.577229
83	0.652215	1.02749	2.06292	3.74879	7.26337	13.234	22.6382	34.956	49.0117	62.6262	75.2606	85.1712	0.652795	1.18174	2.05921	3.94273	7.34152	13.3418	22.4582	34.6758	49.0016	62.5849	75.0618	84.5341			83	-0.0109046	-0.0331824	-0.0551746	-0.16577	-0.0598731	-0.00719976	-0.395647	-0.10099	-0.0102942	0.0269177	0.457888	0.942814	0.101339	-0.141211	0.012107	0.00893319	-0.0528748	0.0861646	-0.0105554	0.152795	0.415491	0.553306
84	0.630284	1.05407	2.0475	3.73493	7.27218	13.228	22.6523	34.9361	49.0386	62.5846	75.2729	85.1993	0.655156	1.14381	2.04517	3.90557	7.32636	13.3022	22.437	34.7211	48.9829	62.5087	75.1028	84.561			84	0.00148141	0.0066694	-0.0715203	-0.140673	-0.0334399	0.0069654	-0.371822	-0.0912421	-0.020064	0.0686774	0.471138	0.914369	0.0782636	-0.150208	0.00959349	0.0089221	-0.0260528	0.0562171	0.0197772	0.174255	0.382141	0.588695
85	0.647499	1.07941	2.04464	3.75168	7.28723	13.2302	22.6847	34.9408	49.0539	62.611	75.2735	85.1726	0.671127	1.13197	2.03336	3.90641	7.32169	13.4153	22.4653	34.7846	49.0772	62.4899	75.1466	84.5894			85	0.0197973	0.067771	-0.0645337	-0.123188	-0.0314538	0.00736451	-0.314454	-0.0826831	-0.0193262	0.0869555	0.452372	0.904031	0.0667944	-0.145245	0.00398803	-0.0277503	-0.0160522	-0.214051	0.05021	0.170978	0.349872	0.591085
86	0.67785	1.11633	2.04933	3.81082	7.32877	13.2004	22.7366	34.9224	49.119	62.6485	75.2484	85.152	0.689835	1.13228	2.05624	3.90188	7.34472	13.45	22.5407	34.8373	49.2264	62.5311	75.156	84.6094			86	0.0432667	0.085564	-0.0584204	-0.0711157	-0.00294304	-0.0193615	-0.228959	-0.0414575	-0.0163037	0.088125	0.472704	0.928999	0.0584034	-0.12337	0.0195812	-0.0507313	0.00139165	0.108077	0.0441113	0.171002	0.365277	0.60027
87	0.714029	1.14235	2.03595	3.86548	7.37678	13.3424	22.7709	34.9446	49.1598	62.6859	75.223	85.1653	0.716562	1.16897	2.06936	3.90015	7.38419	13.4371	22.6388	34.8772	49.3709	62.6372	75.1572	84.6411			87	0.0686328	0.112273	-0.0490576	-0.0334936	-0.00424922	-0.30442	-0.127616	-0.0196069	0.034209	0.0885767	0.532799	0.979829	0.0417774	-0.117316	0.0267712	-0.062157	0.0158081	0.260446	0.0774853	0.201288	0.42132	0.630226
88	0.737384	1.18727	2.03014	3.91359	7.42555	13.4228	22.7905	34.9922	49.1961	62.7402	75.2112	85.1694	0.738117	1.19973	2.08011	3.93238	7.43907	13.4732	22.7259	34.9161	49.4898	62.7819	75.1236	84.6548			88	0.0834796	0.092696	-0.039942	0.0105951	0.0109485	0.175743	-0.0738379	0.0405463	0.0318439	0.107458	0.597191	1.07124	0.00602603	-0.0931336	-0.00924563	-0.0606372	0.0128448	0.225173	0.135081	0.218268	0.48963	0.695405
89	0.763761	1.22317	2.05208	3.94373	7.46419	13.3741	22.8006	35.0524	49.2646	62.8532	75.199	85.123	0.733084	1.22888	2.08311	3.95492	7.4704	13.5274	22.7768	34.9648	49.5992	62.8906	75.0873	84.6083			89	-0.136017	0.06961	-0.0635577	0.00419128	0.00161386	0.30917	-0.0611804	0.0328388	0.0180963	0.112895	0.621121	1.06856	-0.0278021	-0.0988281	-0.0526575	-0.055282	0.0170808	0.122047	0.201307	0.227405	0.523181	0.718949
90	0.832151	1.25953	2.07405	3.98218	7.48756	13.3453	22.7897	35.1141	49.386	62.957	75.1391	85.0854	0.743978	1.25099	2.08665	3.97142	7.51206	13.531	22.7835	34.9936	49.6571	62.9938	75.126	84.4636			90	0.262729	0.0765716	-0.0589081	0.00804746	0.0176575	0.163409	-0.0537964	-0.0132782	-0.00161445	0.135733	0.573627	0.970871	-0.0510529	-0.111517	-0.112793	-0.0646363	0.0124602	0.146582	0.165878	0.222589	0.519342	0.721435
91	0.863465	1.30194	2.11315	4.01621	7.4993	13.3657	22.8009	35.2129	49.5414	63.0808	75.1084	85.3364	0.762009	1.30954	2.11631	4.00765	7.53956	13.5917	22.8646	35.0356	49.7368	63.0902	75.2021	84.4053			91	0.188838	0.0316119	-0.0732672	0.0126092	0.0322925	-0.0589551	-0.0634315	-0.0728816	-0.00891542	0.146642	0.465581	0.953099	-0.0736127	-0.367651	-0.177099	-0.106786	-0.0304413	0.207687	0.144932	0.195337	0.52041	0.672816
92	0.885373	1.32205	2.15399	4.00268	7.54008	13.4214	22.8564	35.3323	49.6111	63.2061	75.2163	85.1541	0.772046	1.35451	2.16471	4.04784	7.56457	13.6346	22.9714	35.0919	49.8627	63.2089	75.2663	84.5461			92	0.40944	0.267533	0.152025	0.275438	0.146977	0.103947	0.0722402	-0.0280875	0.16237	0.41234	0.594181	1.03084	0.208756	-0.224115	0.0404985	0.11014	0.148822	0.273412	0.189473	0.187079	0.512335	0.833894
93	0.911322	1.43316	1.73092	3.49882	6.54551	12.51	22.3279	34.6605	54.292	64.7958	74.4903	85.0918	1.14354	1.34729	2.2169	4.0398	6.72108	13.1947	22.7754	35.1361	49.8681	62.4418	74.5655	84.5311			93	0.103336	-0.130306	-0.347966	-0.284916	-0.109634	-0.0251	0.137245	-0.272299	-0.151058	-0.187016	0.309556	1.3104	-0.267391	0.150909	-0.395762	-0.346751	-0.166883	0.222756	0.326448	0.29721	0.600677	0.273671
94	0.448825	0.806911	2.04755	3.79803	8.36451	13.9305	24.2437	37.5043	37.2159	58.0118	88.696	122.277	0.213382	1.88761	1.98074	3.69294	8.19895	14.7018	24.6498	37.5652	54.8463	63.0148	89.554	122.396			94	-0.132671	-0.0815239	-0.899615	-0.753985	-0.26939	-0.647137	0.165265	-0.200044	-4.14653	-9.24892	-2.96586	1.81207	-0.794476	0.0319881	-1.91261	-1.70136	-1.07659	0.165204	0.367668	0.411993	0.739019	-7.59522
95	0.644441	0.839556	1.51344	2.46267	4.72932	8.43201	15.463	22.7584	25.6059	35.6637	42.8136	43.7432	0.695253	0.480848	1.53396	2.63967	4.71136	8.89569	15.7226	24.7503	35.316	36.5462	42.8517	43.6447			95	0.617983	0.641909	0.991276	1.04328	0.00848508	-0.0499256	-1.32415	-2.16234	0.0932639	-0.179805	-14.9282	-33.7591	0.657839	-0.817316	0.880993	0.994885	0.0782537	-0.622311	-1.1137	-2.07391	-3.59149	-1.03478
96	0.395777	0.497691	0.875696	1.56781	3.37391	5.92004	10.8434	16.008	17.7022	24.537	32.5039	40.7484	0.411509	0.82571	0.967016	1.74891	3.37312	6.43104	11.1412	17.3592	24.7548	25.2975	32.9485	41.0558			96	0.242674	0.22418	0.306797	0.327305	0.32867	0.385433	0.139131	-0.0376122	0.391294	0.553868	-1.50605	-6.33109	0.238157	0.256782	0.400781	0.485864	0.400462	0.516695	0.457419	0.157417	-0.0801316	0.487756
97	0.278835	0.33028	0.645454	1.07774	2.38244	4.18942	7.62169	11.4108	13.0382	17.7559	22.9825	28.3179	0.263165	0.518424	0.675565	1.22354	2.43224	4.51995	7.85856	12.146	17.2928	18.2075	23.2453	28.4487			97	0.0666161	0.04739	-0.00337404	0.0438672	0.0467309	0.179482	0.0306349	0.122027	0.130886	0.228743	0.335427	1.02854	0.111965	0.0102664	0.0424417	0.165794	0.14032	0.246394	0.30399	0.26753	0.409741	0.245628
98	0.258998	0.297557	0.485978	0.859658	1.81717	3.10853	5.7149	8.54964	10.1622	13.5793	17.2102	20.9388	0.199496	0.318716	0.546963	0.922283	1.83296	3.3466	5.91711	9.08231	12.8421	13.8903	17.4012	20.9762			98	0.0157581	-0.00328487	-0.0428747	-0.000577331	0.00543702	0.0742847	-0.0470923	0.0496374	0.0213123	0.0602747	0.0916797	0.470741	0.00635868	-0.17793	0.0038892	0.0649854	0.040033	0.0994532	0.184425	0.112659	0.155933	0.0900098
99	0.246184	0.263174	0.380955	0.703777	1.43853	2.46363	4.54912	6.7802	8.29315	10.9087	13.5449	16.2865	0.178481	0.26596	0.446066	0.781859	1.4783	2.66777	4.64452	7.0994	10.0658	11.0948	13.6943	16.2993			99	0.0256125	0.0636374	-0.0453194	0.0028984	-0.0148752	-0.00852758	-0.0243447	0.042982	0.0630881	-0.030793	-0.0389841	0.246098	-0.0574563	-0.205078	-0.0138294	0.0351208	-0.04075	0.00257182	0.113163	0.107666	0.127319	0.0726575
100	0.241917	0.242192	0.359304	0.579	1.26799	2.08044	3.76799	5.633	7.05858	9.17776	11.1766	13.2645	0.126324	0.220965	0.395575	0.657614	1.27912	2.24993	3.81713	5.87551	8.3103	9.28943	11.2989	13.207			100	0.0687491	0.0608145	-0.0111488	-0.00693733	-0.065748	-0.0284555	-0.0107581	0.0340129	0.0257193	-0.0499061	-0.0760019	0.199049	-0.0584482	-0.1711	-0.0362048	-0.00703001	-0.0522887	-0.0186927	0.0205823	0.0437441	0.136456	0.0682874
101	0.228159	0.168352	0.32763	0.481782	1.09863	1.82132	3.20119	4.86848	6.22676	7.97	9.53826	11.2436	0.116778	0.276805	0.344045	0.558904	1.09375	1.99352	3.30423	5.03384	7.15176	8.04024	9.67839	11.1814			101	0.0892952	0.0378426	-0.0159041	-0.0144392	0.0147133	0.000370085	-0.0519727	0.0621506	0.0424202	-0.0489851	-0.0934409	0.19212	-0.0765373	-0.201666	-0.013877	0.0292138	-0.111642	0.0357348	0.0475275	0.0721376	0.159784	0.0890893
102	0.230821	0.135004	0.275458	0.464454	0.9276	1.60302	2.81603	4.28663	5.65021	7.16626	8.39347	9.81834	0.143274	0.2368	0.290899	0.509115	0.977681	1.7307	2.90934	4.48134	6.23636	7.14248	8.49513	9.75452			102	0.102873	0.0731485	0.045653	-0.0452284	0.0346535	-0.0352927	-0.0546706	0.0351578	0.0718668	0.00463736	-0.103835	0.203219	-0.0276206	-0.0871704	-0.0339209	0.0168604	-0.110992	-0.00413346	0.0567956	0.0582764	0.167102	0.116775
103	0.175794	0.133878	0.220543	0.416099	0.850384	1.49627	2.61346	3.91537	5.21659	6.57423	7.59595	8.83961	0.13754	0.157236	0.272561	0.45617	0.883654	1.61453	2.68382	4.08576	5.63383	6.57345	7.74334	8.77555			103	0.106407	0.0284041	0.024909	0.0608587	0.037886	0.00388938	-0.0762659	0.0391599	0.0630721	0.0085516	-0.112871	0.200826	-0.0405046	-0.151721	-0.00909537	0.00329477	-0.0706877	0.00033325	0.0392659	0.0831423	0.124829	0.0932606
104	0.18374	0.168	0.20155	0.374058	0.819698	1.43137	2.43559	3.69172	4.86829	6.18071	7.04417	8.14745	0.114472	0.172664	0.324981	0.487731	0.839989	1.53307	2.52439	3.77767	5.19324	6.11758	7.13608	8.08878			104	0.101526	0.0602047	0.000852585	0.0498028	-0.0159092	0.0915737	-0.0224659	0.0548179	0.0720456	0.000120163	-0.106852	0.169904	-0.00607944	-0.214813	-0.00739986	-0.0171655	-0.0417143	0.064082	0.0812201	0.0290223	0.0658265	0.109666
105	0.164791	0.180302	0.219167	0.385037	0.773489	1.32618	2.31517	3.52223	4.67441	5.86535	6.5928	7.61602	0.0741161	0.2199	0.264867	0.482846	0.809949	1.43726	2.40108	3.57998	4.87962	5.8013	6.698	7.58821			105	0.0717567	0.0328163	-0.00531134	-0.0157484	-0.0236839	0.0432106	-0.00340089	0.0828018	0.0946449	0.0527331	-0.133059	0.149044	-0.071859	-0.174402	0.0372095	0.0355616	-0.108197	0.0708179	0.112911	0.062964	0.0491701	0.079812
106	0.157745	0.154891	0.287702	0.373495	0.727195	1.26199	2.20048	3.30857	4.44034	5.56405	6.21151	7.18193	0.101524	0.190556	0.227754	0.470658	0.780712	1.35382	2.27598	3.4265	4.64606	5.52559	6.39482	7.12647			106	0.0484468	0.0563814	0.0350493	0.0144805	-0.00769028	-0.00250229	0.0111388	0.0276644	0.0981294	0.104324	-0.161438	0.115524	-0.0902251	-0.151733	0.0126037	0.0688171	-0.145889	0.0146788	0.0275726	0.0715333	0.00567633	0.11557
107	0.128217	0.144895	0.303421	0.369988	0.711164	1.23151	2.09953	3.19173	4.28815	5.37117	5.93252	6.85134	0.127385	0.172436	0.241488	0.45978	0.748699	1.32796	2.20203	3.30088	4.4795	5.30409	6.09524	6.81885			107	0.0811781	0.0985121	0.0969518	0.0431798	0.012306	-0.0139391	-0.0243495	0.0553798	0.0622572	0.0731481	-0.152672	0.107469	-0.019774	-0.136505	-0.00993776	0.0577502	-0.0779479	0.00458121	0.00895873	0.066681	0.0281067	0.135875
108	0.133174	0.174464	0.26689	0.35784	0.691517	1.20366	2.01199	3.13513	4.14436	5.2026	5.75279	6.54748	0.13898	0.17654	0.263008	0.430435	0.733583	1.29463	2.13801	3.15107	4.31829	5.09193	5.84762	6.57397			108	0.0569733	0.0937775	0.0910492	0.0394135	0.0133485	0.00236213	-0.0407715	0.100546	0.0157136	0.0215302	-0.154193	0.104959	-0.0114471	-0.153851	0.000512719	0.021753	-0.0670745	-0.0202026	0.0537506	0.0561097	0.100604	0.137109
109	0.136343	0.205366	0.234982	0.355534	0.686473	1.18698	1.97023	3.04829	4.02175	5.05749	5.60204	6.34274	0.155043	0.1661	0.25742	0.411724	0.736118	1.25912	2.06367	3.06884	4.23605	4.99151	5.69398	6.35908			109	0.0556923	0.0843177	0.0414416	0.0390612	0.011338	0.0128639	-0.0632764	0.117555	0.00649792	-0.00427374	-0.155227	0.0762048	-0.029879	-0.220654	0.0232691	0.0239404	-0.105255	-0.0253736	0.0511804	0.00810552	0.0917847	0.102615
110	0.154467	0.192248	0.201392	0.372412	0.663785	1.14976	1.91231	2.94353	3.95355	4.92586	5.48013	6.19416	0.15169	0.172552	0.245744	0.411691	0.704486	1.26995	2.0068	3.01787	4.13079	4.86702	5.56649	6.20581			110	0.0824867	0.0810219	0.022838	0.0303454	0.0185402	0.0308083	-0.0779737	0.116249	0.0407387	0.0172228	-0.13008	0.107198	-0.0367149	-0.228076	0.0072656	0.0365625	-0.0974181	-0.0388502	0.0272424	-0.0186034	0.113965	0.109499
111	0.134935	0.158335	0.170362	0.356543	0.631027	1.10091	1.81783	2.83866	3.8637	4.78897	5.35246	6.07115	0.113008	0.171188	0.258625	0.380428	0.654314	1.22593	1.93614	2.93682	4.0106	4.70169	5.43795	6.05343			111	0.109858	0.0322211	0.00114319	0.0398395	0.0442481	0.0297828	-0.0744153	0.12899	0.0786078	0.00608703	-0.0953393	0.14613	-0.073797	-0.203699	0.0021448	0.0323572	-0.126614	-0.0146008	0.0260737	-0.0141845	0.111731	0.0967493
112	0.116443	0.12054	0.180666	0.335596	0.577422	1.05323	1.77403	2.71687	3.7588	4.66013	5.21056	5.91761	0.0929518	0.164005	0.259728	0.358804	0.616066	1.16448	1.88385	2.83307	3.8906	4.58209	5.31499	5.89645			112	0.0976288	0.0401947	-0.0226044	0.0157867	0.00453493	0.0249207	-0.0893311	0.0848908	0.0781586	0.0143829	-0.107343	0.172116	-0.116055	-0.198456	0.00764161	0.0304077	-0.148209	-0.0296997	0.00207214	0.00198364	0.0858459	0.0844238
113	0.121789	0.113939	0.202115	0.348768	0.580837	1.04024	1.74472	2.6442	3.70172	4.54252	5.0914	5.793	0.098306	0.151112	0.244781	0.348304	0.601671	1.12346	1.82283	2.75971	3.80302	4.48051	5.18833	5.74059			113	0.0724116	0.0335932	-0.00103943	0.0393048	-0.0060522	0.0173243	-0.0811511	0.0349201	0.0721674	0.0259381	-0.107371	0.178754	-0.122535	-0.172729	0.0202796	0.0307166	-0.14584	-0.0303699	0.000775769	0.00872806	0.0473633	0.0670325
114	0.135856	0.13996	0.224064	0.353993	0.601124	1.04757	1.73696	2.59557	3.62782	4.46486	4.98615	5.68132	0.120498	0.168563	0.249534	0.356887	0.62462	1.10905	1.81584	2.69865	3.71703	4.39729	5.09252	5.6375			114	0.054773	0.0558717	0.0308227	0.0689697	-0.00220327	0.00713511	-0.0805359	0.00385757	0.0555665	0.0468139	-0.0837462	0.195361	-0.110876	-0.155756	0.0194885	0.0389587	-0.15011	-0.0395203	-0.0114258	0.0150208	0.0308899	0.0629455
115	0.164337	0.168122	0.242632	0.365923	0.637055	1.08325	1.72195	2.56526	3.53685	4.38507	4.89098	5.61523	0.119362	0.199512	0.27217	0.356398	0.651165	1.11045	1.81811	2.66264	3.66314	4.31837	5.00353	5.57297			115	0.0752247	0.077422	0.0512597	0.082998	0.0598377	0.0118641	-0.0658118	-0.00228502	0.0457447	0.0496728	-0.0815807	0.210383	-0.109834	-0.122613	0.00933962	0.0297864	-0.138965	-0.0428015	0.0208081	0.0216126	0.0260071	0.0537122
116	0.177785	0.188222	0.255118	0.36888	0.659417	1.07468	1.70928	2.55065	3.4671	4.33263	4.80389	5.50176	0.126256	0.195796	0.277526	0.351676	0.6762	1.10599	1.8337	2.64588	3.61544	4.24998	4.90213	5.48724			116	0.0907289	0.0830384	0.0549865	0.0785461	0.0721742	0.0408021	-0.0652527	-0.00349715	0.0220643	0.0325256	-0.0683287	0.230353	-0.115936	-0.118573	0.0150818	0.0434631	-0.119549	-0.053534	0.0505432	-0.00883172	0.014972	0.0575012
117	0.185307	0.213704	0.256309	0.371398	0.660689	1.05486	1.67658	2.5206	3.42727	4.27836	4.72391	5.41914	0.152058	0.190517	0.266224	0.340451	0.650911	1.1057	1.85444	2.61638	3.58937	4.18515	4.787	5.41595			117	0.0951838	0.0839533	0.0805463	0.0446576	0.10101	0.0540736	-0.0616382	0.0283833	0.034698	0.0481366	-0.058109	0.233411	-0.0835271	-0.123029	-0.0175317	0.0322119	-0.100229	-0.052666	0.0946784	0.0143616	0.048053	0.0544898
118	0.169057	0.200658	0.242027	0.365394	0.64709	1.02837	1.65518	2.48728	3.41079	4.19353	4.67094	5.35068	0.174947	0.156631	0.238625	0.326447	0.607812	1.08274	1.83285	2.58429	3.53557	4.11849	4.70641	5.30803			118	0.0663251	0.0855512	0.0842047	0.0128546	0.105012	0.0475782	-0.0310999	0.0292048	0.0524702	0.0474615	-0.067412	0.253444	-0.0524493	-0.170019	-0.0359753	0.0226184	-0.11514	-0.040072	0.134182	0.0353638	0.0902955	0.053197
119	0.161468	0.194861	0.263318	0.363873	0.635766	1.01509	1.63797	2.45336	3.38554	4.13653	4.62836	5.28478	0.190322	0.155018	0.245761	0.323741	0.562906	1.05076	1.80281	2.53791	3.48982	4.07993	4.63304	5.21275			119	0.0543745	0.0957563	0.0714483	0.010108	0.0908948	0.0416395	-0.0264918	0.0248469	0.0804365	0.0648565	-0.0348376	0.27361	-0.0243609	-0.197955	-0.0494092	0.000334457	-0.138284	-0.0362574	0.138723	0.0464295	0.092511	0.0710132
120	0.140233	0.174878	0.24664	0.330555	0.62484	1.01245	1.63989	2.42316	3.34634	4.0508	4.55885	5.21688	0.183545	0.151733	0.25364	0.319664	0.558766	1.02206	1.76428	2.51572	3.45567	4.04522	4.57479	5.15282			120	0.063711	0.105032	0.0805859	0.0175976	0.0891138	0.0496241	-0.00973395	0.0337697	0.102468	0.0837597	-0.00726067	0.293931	-0.0132543	-0.20166	-0.0312158	-0.00204103	-0.150464	-0.0356739	0.111497	0.0584107	0.110657	0.0907324
121	0.133402	0.143832	0.256715	0.292032	0.610652	1.00483	1.61978	2.39359	3.30357	3.98431	4.48091	5.12881	0.178668	0.147363	0.254971	0.303258	0.552063	0.970781	1.7238	2.47322	3.39192	3.99921	4.52257	5.0928			121	0.0786921	0.101092	0.0758953	0.0152874	0.0572657	0.0668482	0.0014294	0.0310566	0.106463	0.0815716	0.0116114	0.331483	-0.0174383	-0.2297	-0.0346643	0.00513061	-0.143576	-0.0475818	0.10907	0.0483155	0.113074	0.127567
122	0.132842	0.13507	0.24426	0.261373	0.603472	0.971781	1.60079	2.36405	3.23739	3.93279	4.42138	5.04362	0.166389	0.160598	0.256482	0.29321	0.550754	0.951783	1.68908	2.44607	3.32852	3.94971	4.44756	5.04043			122	0.110012	0.0851704	0.0871881	0.0160211	0.0625965	0.0754139	-0.00313483	0.0477058	0.110073	0.0937188	0.0300038	0.357768	-0.00564992	-0.2383	-0.0155933	0.0163892	-0.144681	-0.0628882	0.095683	0.042096	0.106061	0.146394
123	0.121545	0.143617	0.244259	0.248722	0.599557	0.956224	1.55894	2.34196	3.17726	3.88701	4.35036	4.96056	0.166421	0.150833	0.244551	0.301046	0.540092	0.929555	1.66187	2.40514	3.26649	3.87786	4.38273	4.97377			123	0.128388	0.0788886	0.0963702	0.0170245	0.0792579	0.0723609	0.0151355	0.0770124	0.117097	0.0930743	0.0439796	0.359875	-0.00875786	-0.215857	-0.02349	0.0377893	-0.132181	-0.0524304	0.0879023	0.0746094	0.108667	0.151071
124	0.124391	0.147393	0.249916	0.244377	0.582445	0.935602	1.53333	2.32802	3.11135	3.84547	4.29067	4.89748	0.148171	0.158347	0.240565	0.290492	0.531142	0.9319	1.62996	2.39937	3.24119	3.81488	4.3284	4.89428			124	0.128962	0.0796455	0.119588	0.0163776	0.0909095	0.0655189	-0.000556618	0.0997419	0.127436	0.103231	0.0386634	0.356481	-0.0249688	-0.208356	-0.0289892	0.0412622	-0.137283	-0.0573803	0.0997065	0.0811951	0.106708	0.14197
125	0.11722	0.157267	0.244951	0.247545	0.55661	0.906646	1.49993	2.29098	3.05528	3.77833	4.23085	4.80836	0.149211	0.16052	0.234406	0.290582	0.505188	0.917807	1.60936	2.36396	3.19453	3.74786	4.26839	4.8068			125	0.142698	0.074278	0.123591	0.0427191	0.109273	0.0713086	0.00917118	0.119433	0.1322	0.109003	0.0659986	0.364852	-0.0139789	-0.208789	-0.0143811	0.0466541	-0.131296	-0.0511926	0.0895221	0.0897339	0.113294	0.147606
126	0.100704	0.161602	0.250507	0.276142	0.552059	0.894283	1.4444	2.22824	3.02525	3.70864	4.17896	4.74198	0.150661	0.162059	0.241771	0.298343	0.49226	0.919544	1.59369	2.30979	3.1699	3.69656	4.21386	4.73754			126	0.122098	0.0817541	0.118138	0.0452014	0.0963904	0.078385	-0.00022091	0.127064	0.120328	0.0997669	0.0918127	0.367306	-0.0236536	-0.195221	-0.0100012	0.0405359	-0.143939	-0.0480725	0.0998499	0.103119	0.119049	0.151803
127	0.118866	0.171792	0.257365	0.271594	0.572493	0.88658	1.45979	2.18119	3.00146	3.64894	4.13071	4.69379	0.153969	0.173725	0.247319	0.292172	0.502668	0.906953	1.59268	2.28771	3.11946	3.63969	4.16876	4.67067			127	0.0938067	0.0843463	0.134374	0.0544183	0.0865222	0.088048	-0.0206152	0.116572	0.111629	0.0911005	0.091466	0.334813	-0.0351606	-0.198431	-0.0112964	0.0482129	-0.166916	-0.0524756	0.0995221	0.0632263	0.152521	0.151484
128	0.135119	0.16672	0.267494	0.274848	0.579054	0.871977	1.4485	2.14399	2.95373	3.58337	4.07509	4.62539	0.149135	0.195617	0.240793	0.293848	0.502766	0.87794	1.5717	2.26007	3.07924	3.59409	4.12961	4.6207			128	0.108232	0.0890057	0.123292	0.0513312	0.108528	0.0803906	-0.00153444	0.10025	0.100236	0.085816	0.113289	0.335158	-0.0261676	-0.198206	-0.0148694	0.0446399	-0.162918	-0.0766687	0.107802	0.0622314	0.146155	0.1567
129	0.127689	0.164287	0.266199	0.282068	0.577511	0.86668	1.42224	2.11832	2.90567	3.53169	4.01425	4.55898	0.148342	0.210007	0.237096	0.274137	0.500183	0.871279	1.54459	2.21385	3.03653	3.54977	4.08628	4.56586			129	0.110314	0.100914	0.131527	0.061947	0.118029	0.0802478	0.0199792	0.0885657	0.0908435	0.0864221	0.124926	0.321937	-0.0365979	-0.190924	-0.0270252	0.0532361	-0.164154	-0.0708411	0.119301	0.0681701	0.152643	0.156324
130	0.133714	0.163675	0.264516	0.27062	0.558204	0.848083	1.40538	2.10974	2.84951	3.50071	3.95307	4.50019	0.137575	0.223259	0.243938	0.280902	0.528368	0.852474	1.50846	2.20576	2.98736	3.50927	4.04449	4.53253			130	0.0810431	0.109302	0.129848	0.0596576	0.130668	0.0598059	0.0282275	0.0897626	0.0705451	0.0761981	0.106925	0.323382	-0.0381586	-0.178766	-0.0468603	0.0341333	-0.144772	-0.0713208	0.100359	0.0499939	0.145026	0.155227
131	0.131003	0.170729	0.23787	0.279908	0.530141	0.831426	1.39096	2.08951	2.80742	3.47054	3.88727	4.43133	0.125097	0.220447	0.246455	0.28467	0.531612	0.828362	1.4803	2.17436	2.97361	3.46929	3.98958	4.49306			131	0.0917951	0.12158	0.118915	0.0682562	0.114949	0.0551343	0.0212805	0.073852	0.079527	0.0847967	0.0898023	0.303609	-0.0445575	-0.170959	-0.0101941	0.0502307	-0.130331	-0.0685633	0.0802203	0.020813	0.134338	0.142821
132	0.131832	0.161793	0.205275	0.271849	0.498078	0.828973	1.34836	2.04882	2.75591	3.42029	3.84224	4.35878	0.132565	0.206853	0.246253	0.262977	0.539268	0.823581	1.45065	2.13928	2.92212	3.43315	3.93639	4.44731			132	0.107033	0.115334	0.125482	0.0927667	0.107592	0.0593738	0.0250268	0.102869	0.0945819	0.0905694	0.0938587	0.323283	-0.039085	-0.166913	0.00521971	0.0545972	-0.114371	-0.0540137	0.0918988	0.0320007	0.156329	0.14676
133	0.135485	0.173723	0.18881	0.255071	0.481517	0.822177	1.31802	2.00056	2.71229	3.36437	3.79318	4.29868	0.136217	0.178729	0.230591	0.257469	0.532922	0.825652	1.41946	2.09983	2.88423	3.38624	3.88656	4.40799			133	0.104883	0.103418	0.115735	0.093335	0.109338	0.0710083	0.010083	0.097461	0.101404	0.0993164	0.104761	0.34043	-0.0330566	-0.151428	0.0157227	0.0455688	-0.0939331	-0.0305664	0.0884766	0.0279541	0.183167	0.164648
134	0.136774	0.188219	0.172757	0.245267	0.455072	0.825029	1.31016	1.97287	2.67256	3.32339	3.72892	4.24349	0.13907	0.15509	0.219534	0.251494	0.52726	0.811162	1.40372	2.07268	2.8477	3.33299	3.8327	4.34334			134	0.114082	0.112861	0.112595	0.0920264	0.0979444	0.0791455	-0.0231714	0.0954615	0.111397	0.0969702	0.102461	0.355632	-0.0238574	-0.154541	0.0050708	0.0438892	-0.0951904	-0.0231714	0.0751758	0.0142822	0.180054	0.183293
135	0.124408	0.182499	0.169741	0.22584	0.432672	0.812006	1.28031	1.9444	2.63091	3.26178	3.68192	4.17546	0.126705	0.152946	0.208887	0.247485	0.505854	0.793023	1.37482	2.03459	2.80798	3.28321	3.77954	4.26336			135	0.125859	0.104863	0.0975488	0.0957178	0.084624	0.0951221	-0.027793	0.0919531	0.113408	0.0899805	0.089751	0.365156	-0.0308179	-0.163708	-0.0126758	0.0101514	-0.0890259	-0.0144873	0.064375	0.0238526	0.188831	0.179646
136	0.123647	0.173139	0.156427	0.230966	0.421947	0.806431	1.25876	1.92224	2.59929	3.23527	3.62712	4.12295	0.124379	0.129856	0.194297	0.239463	0.489912	0.779678	1.35192	2.00994	2.77169	3.2355	3.72973	4.18999			136	0.111802	0.098985	0.0840888	0.074079	0.0841748	0.0837476	-0.027218	0.0820672	0.0993512	0.086286	0.105354	0.364595	-0.0546405	-0.164124	-0.0246472	-0.00340696	-0.0913299	-0.0432092	0.0433673	0.0250244	0.16864	0.156871
137	0.111817	0.174668	0.156174	0.224388	0.406799	0.778236	1.23769	1.90843	2.56793	3.19939	3.5794	4.07009	0.0962225	0.157012	0.195389	0.240242	0.464287	0.786422	1.3382	1.98944	2.74806	3.18932	3.66866	4.13885			137	0.112772	0.101541	0.0609955	0.0797333	0.0835511	0.0759827	-0.0177857	0.0815278	0.0897614	0.0946869	0.117914	0.362332	-0.0446991	-0.197614	-0.0386841	-0.0200684	-0.097348	-0.0462891	0.0393341	0.0102722	0.143207	0.132092
138	0.0995774	0.150946	0.154216	0.219226	0.3944	0.747558	1.22557	1.8768	2.526	3.14384	3.51942	4.02897	0.0826554	0.166894	0.183878	0.237017	0.44339	0.764767	1.31693	1.95049	2.71888	3.14539	3.59437	4.07687			138	0.117087	0.117454	0.0750537	0.0759692	0.0872291	0.0779517	-0.00540286	0.10439	0.0960303	0.100688	0.141367	0.385232	-0.05729	-0.187512	-0.0152075	-0.0162451	-0.0930786	-0.0453809	0.0534448	0.0219605	0.153308	0.138784
139	0.0820739	0.134694	0.128903	0.195164	0.389206	0.732598	1.19303	1.84406	2.47912	3.09048	3.46696	3.95749	0.0746047	0.155838	0.170166	0.229866	0.426594	0.758095	1.31076	1.91678	2.69454	3.09886	3.50273	4.00156			139	0.118279	0.0981989	0.0805097	0.069035	0.0969141	0.0687769	0.00750856	0.13528	0.0881891	0.102726	0.151663	0.409522	-0.0773382	-0.191821	-0.0169275	-0.00990843	-0.103806	-0.0411975	0.0681525	0.0489014	0.170483	0.133585
140	0.0748125	0.13571	0.128591	0.185087	0.377918	0.700137	1.18705	1.80921	2.44897	3.04064	3.41341	3.8996	0.0756212	0.147904	0.150754	0.231541	0.412685	0.753367	1.29856	1.899	2.64911	3.05015	3.42687	3.9289			140	0.135178	0.0962378	0.0772632	0.0663989	0.0993689	0.0614661	-0.000477314	0.137825	0.082627	0.0981982	0.137333	0.401809	-0.0722803	-0.219891	-0.0327185	0.0224573	-0.112244	-0.0527844	0.0872339	0.0387756	0.161151	0.136532
141	0.0815677	0.132936	0.124418	0.177786	0.380439	0.682891	1.16201	1.79452	2.4283	2.99451	3.37656	3.86459	0.0826893	0.121932	0.15295	0.228664	0.409227	0.739955	1.28145	1.87279	2.61345	2.99485	3.39107	3.86131			141	0.118207	0.0990424	0.0693317	0.0585284	0.0953528	0.0478064	0.00472899	0.143333	0.0962348	0.0928302	0.130753	0.40537	-0.0792413	-0.223773	-0.0474219	0.0300928	-0.0988678	-0.035249	0.0950677	0.0436218	0.167828	0.133547
142	0.0802289	0.129721	0.113186	0.176319	0.371239	0.680642	1.14986	1.78224	2.39407	2.95367	3.33454	3.82165	0.0809613	0.117939	0.158175	0.23553	0.416223	0.736014	1.27756	1.85271	2.57376	2.96078	3.35763	3.8165			142	0.113814	0.10356	0.064292	0.0616675	0.087544	0.0506787	-0.0111108	0.147439	0.102522	0.0853491	0.122822	0.409868	-0.0834521	-0.25094	-0.0542187	0.0353809	-0.101746	-0.0305811	0.0977954	0.0466675	0.182715	0.1273
143	0.0873795	0.148277	0.135589	0.182396	0.363403	0.67601	1.14595	1.76492	2.38302	2.93045	3.30561	3.77044	0.0978776	0.104674	0.164146	0.230797	0.421463	0.736869	1.27675	1.84608	2.53096	2.9166	3.33054	3.76684			143	0.0980701	0.108385	0.0497522	0.0471887	0.0853077	0.0548511	-0.0252051	0.15264	0.10454	0.0921717	0.119793	0.415724	-0.0788708	-0.265478	-0.0613208	0.0398755	-0.0872497	-0.0259375	0.111403	0.0454956	0.168848	0.142537
144	0.0709968	0.143537	0.134582	0.178107	0.362798	0.665876	1.14236	1.76638	2.35718	2.8789	3.27727	3.73454	0.0932136	0.105133	0.161762	0.239429	0.410828	0.733519	1.27687	1.83131	2.5004	2.88617	3.28762	3.72821			144	0.0891596	0.120776	0.0576153	0.0478497	0.0722803	0.0540919	-0.0222522	0.150106	0.108935	0.102598	0.115737	0.420075	-0.0780767	-0.280542	-0.0609705	0.0377234	-0.0895904	-0.0196277	0.118561	0.05625	0.152686	0.141239
145	0.060969	0.123667	0.117914	0.169404	0.364284	0.665485	1.13416	1.74806	2.33575	2.8409	3.24946	3.70691	0.0847498	0.124734	0.166691	0.231076	0.404076	0.707033	1.24948	1.78912	2.46266	2.84531	3.23712	3.66419			145	0.0657221	0.125598	0.05388	0.0326398	0.0798181	0.0510096	-0.0188769	0.150008	0.103259	0.0999615	0.125961	0.431806	-0.0721564	-0.258319	-0.0448145	0.0350195	-0.0920563	-0.0288867	0.12187	0.0425232	0.14671	0.14824
146	0.0563285	0.115662	0.106646	0.177981	0.363476	0.658039	1.10579	1.73098	2.29806	2.82674	3.22905	3.65719	0.083306	0.14553	0.165553	0.212047	0.391735	0.697027	1.23077	1.76897	2.43143	2.8162	3.20683	3.6165			146	0.0641816	0.113254	0.0534698	0.0303985	0.0874512	0.0577271	-0.0145081	0.164676	0.109653	0.078128	0.141406	0.444308	-0.0729644	-0.236523	-0.0350769	0.0244324	-0.102567	-0.03172	0.123813	0.0344116	0.130054	0.144855
147	0.050505	0.106955	0.0989774	0.183595	0.356783	0.649393	1.10451	1.70914	2.27966	2.80079	3.2022	3.60827	0.0956939	0.12748	0.160399	0.202437	0.384716	0.677777	1.20177	1.74123	2.38228	2.78714	3.15061	3.56765			147	0.0686346	0.093537	0.0433429	0.0321735	0.11066	0.0629919	-0.00850339	0.1614	0.0985419	0.0949176	0.165592	0.443847	-0.0854791	-0.215192	-0.0350073	0.026333	-0.101944	-0.0370068	0.124145	0.0431091	0.127338	0.156338
148	0.0434259	0.104637	0.0895001	0.175293	0.357071	0.639916	1.09108	1.68346	2.25805	2.76319	3.17186	3.57208	0.0984567	0.130555	0.150818	0.203873	0.377296	0.668953	1.17519	1.70509	2.35434	2.74975	3.10065	3.50826			148	0.0814771	0.0844678	0.0464941	0.034165	0.108918	0.0514844	0.0100928	0.159451	0.0924634	0.11821	0.155732	0.420549	-0.0840503	-0.228442	-0.0428052	0.0348315	-0.120935	-0.0372095	0.111772	0.0308349	0.125867	0.167888
149	0.0384329	0.107456	0.085552	0.168216	0.364257	0.649055	1.05931	1.64106	2.22306	2.72018	3.12327	3.53298	0.101276	0.141235	0.137039	0.203064	0.372203	0.658042	1.16202	1.6928	2.33385	2.69785	3.058	3.47751			149	0.091496	0.10175	0.051795	0.0312262	0.125544	0.0681104	0.00552121	0.145672	0.0990644	0.115333	0.17071	0.415541	-0.0749469	-0.204773	-0.0442273	0.0418933	-0.12493	-0.0442835	0.0852801	0.0134277	0.136963	0.1838
150	0.0426391	0.115256	0.0889677	0.165384	0.359735	0.633203	1.04072	1.60493	2.18789	2.67156	3.07335	3.46668	0.0973571	0.113808	0.131507	0.19464	0.348271	0.651479	1.13346	1.66537	2.3065	2.65036	3.01078	3.44075			150	0.0915228	0.109589	0.0433429	0.0310138	0.139957	0.0727576	0.0110279	0.140098	0.0978094	0.108834	0.15723	0.413391	-0.0749201	-0.204633	-0.0439795	0.0465967	-0.121475	-0.0469555	0.0921625	0.0235779	0.157672	0.178616
151	0.0307672	0.113462	0.0957364	0.160357	0.349982	0.619933	1.03726	1.58195	2.15523	2.61083	3.03211	3.40298	0.0861108	0.0986794	0.136621	0.194444	0.333527	0.62849	1.11991	1.66197	2.2752	2.60915	2.95812	3.41587			151	0.0830835	0.1147	0.0484693	0.027107	0.145779	0.06802	0.00807618	0.125786	0.0912012	0.0996167	0.160854	0.40178	-0.0717627	-0.218677	-0.0496484	0.0385474	-0.135742	-0.0516772	0.0886694	0.0290649	0.173962	0.180332
152	0.0300933	0.110759	0.120691	0.158822	0.336878	0.605265	1.0129	1.55924	2.12675	2.56735	2.98838	3.36854	0.0816069	0.107055	0.133442	0.19978	0.319175	0.631867	1.10688	1.63089	2.24225	2.57378	2.91408	3.37503			152	0.0799139	0.131244	0.0627155	0.0207843	0.132163	0.0516577	0.00180544	0.121824	0.108906	0.0976886	0.155906	0.383618	-0.0863458	-0.226575	-0.0551062	0.0245447	-0.151443	-0.0559949	0.0916864	0.0328857	0.168689	0.166329
153	0.0258368	0.101581	0.129336	0.158175	0.326412	0.586673	0.992059	1.54698	2.09452	2.52381	2.94643	3.32685	0.0691489	0.106071	0.140615	0.195546	0.314713	0.612589	1.0848	1.61545	2.2072	2.55134	2.88057	3.34287			153	0.0832001	0.133493	0.10126	0.0216705	0.13067	0.0611511	-0.00239259	0.109244	0.100229	0.0864288	0.14306	0.391464	-0.10546	-0.21828	-0.055481	0.0352783	-0.163821	-0.0512207	0.0985565	0.0204285	0.165082	0.155701
154	0.0172662	0.101449	0.141331	0.157124	0.323747	0.564714	0.982541	1.52613	2.0733	2.4951	2.91666	3.30007	0.0508127	0.105325	0.142699	0.177397	0.311264	0.611272	1.06498	1.59322	2.17653	2.52218	2.84151	3.29844			154	0.0712671	0.114175	0.105244	0.0258985	0.108633	0.0486352	-0.0104052	0.117839	0.0918359	0.070149	0.151113	0.402732	-0.145957	-0.215686	-0.0518701	0.0272925	-0.148071	-0.0701586	0.110801	0.0402954	0.166333	0.139597
155	0.0196956	0.0954402	0.15318	0.15421	0.308126	0.546904	0.973136	1.5165	2.05713	2.47601	2.87111	3.26581	0.0533183	0.0955727	0.144689	0.161886	0.301908	0.593665	1.04868	1.55894	2.13936	2.50307	2.80126	3.25276			155	0.0773529	0.106955	0.125455	0.0346954	0.103186	0.042395	-0.0183899	0.10087	0.103354	0.0807159	0.156592	0.408981	-0.159402	-0.237927	-0.0508728	0.00741577	-0.148465	-0.0788758	0.109787	0.0297119	0.155444	0.128876
156	0.0395634	0.0944492	0.1576	0.151985	0.286552	0.536971	0.955095	1.48877	2.03661	2.45051	2.83189	3.25676	0.0441258	0.0895805	0.137318	0.159825	0.295092	0.586954	1.03924	1.52857	2.10055	2.4664	2.77681	3.2059			156	0.086034	0.10941	0.146652	0.0279993	0.0906971	0.0619495	-0.013114	0.119144	0.106603	0.109908	0.155455	0.418898	-0.139918	-0.24162	-0.0429187	-0.00312378	-0.139777	-0.0806799	0.109144	0.0274231	0.14101	0.138051
157	0.0466378	0.107848	0.160162	0.1565	0.270122	0.53226	0.944856	1.46262	2.02071	2.43065	2.80092	3.21156	0.0391686	0.0884247	0.1386	0.163609	0.295643	0.575151	1.03195	1.51077	2.09002	2.43644	2.76378	3.15759			157	0.0931354	0.114925	0.154504	0.0335321	0.0992175	0.0694934	-0.0109839	0.118122	0.102352	0.109643	0.164952	0.44835	-0.123906	-0.250397	-0.0338062	0.00476806	-0.131052	-0.0797095	0.088609	0.0357971	0.143158	0.137397
158	0.0557438	0.103679	0.146569	0.149156	0.261533	0.534612	0.932475	1.44385	2.02162	2.41674	2.7671	3.17478	0.0517917	0.084198	0.134124	0.169525	0.301299	0.572535	1.01626	1.47553	2.06744	2.39446	2.73142	3.11925			158	0.0912976	0.130848	0.152067	0.0408606	0.0766553	0.0781812	-0.00625245	0.114486	0.106556	0.124357	0.16833	0.446678	-0.116161	-0.253101	-0.0286694	0.00135985	-0.124933	-0.0757715	0.0853503	0.0452393	0.137708	0.162065
159	0.0579164	0.109361	0.143515	0.137977	0.252596	0.519427	0.912376	1.41926	2.00231	2.38759	2.72754	3.12739	0.0406816	0.0867661	0.134084	0.177061	0.290287	0.555565	0.99816	1.46177	2.02266	2.34208	2.68417	3.07341			159	0.10928	0.132473	0.151436	0.0492016	0.083169	0.074563	-0.00895268	0.130828	0.137051	0.133308	0.178811	0.442759	-0.0856665	-0.258057	-0.0186792	-0.00976808	-0.126233	-0.0862842	0.0725195	0.0394897	0.126526	0.163083
160	0.0595481	0.112557	0.119217	0.140091	0.243992	0.515819	0.890659	1.39539	1.98441	2.36861	2.69589	3.074	0.0541083	0.0735809	0.134838	0.162113	0.288742	0.532283	0.979217	1.43569	1.99471	2.30369	2.63451	3.02987			160	0.101718	0.141268	0.143507	0.0430432	0.0990747	0.0736841	-0.0100146	0.120519	0.139254	0.127943	0.175552	0.453568	-0.0862097	-0.246545	-0.0151636	-0.00545898	-0.132941	-0.0877124	0.0813757	0.0437988	0.118262	0.175571
161	0.0548547	0.10115	0.112854	0.118644	0.23534	0.518261	0.883297	1.36933	1.95354	2.32755	2.65927	3.03627	0.060592	0.0693863	0.135914	0.149906	0.280853	0.533436	0.95813	1.42955	1.98082	2.2932	2.60331	2.98416			161	0.107197	0.147542	0.129636	0.0463232	0.103572	0.0631055	-0.000881374	0.120559	0.144734	0.122617	0.165584	0.4403	-0.058269	-0.267749	0.000322267	-0.010481	-0.138879	-0.0871851	0.0530933	0.0503052	0.114087	0.180315
162	0.0378367	0.0920969	0.0947936	0.109099	0.221851	0.496883	0.860801	1.34739	1.9334	2.31426	2.62656	2.99407	0.0534922	0.0537369	0.123543	0.12777	0.277765	0.531799	0.936715	1.41741	1.94588	2.25497	2.56316	2.94986			162	0.117363	0.130913	0.121963	0.0515894	0.107378	0.0606861	0.00803468	0.136411	0.158379	0.0955957	0.163164	0.439229	-0.0571362	-0.270325	-0.0159961	-0.0178272	-0.144739	-0.07302	0.0671582	0.0477295	0.132019	0.173762
163	0.042753	0.0796716	0.0742062	0.116168	0.231947	0.483931	0.84383	1.33634	1.89418	2.27438	2.5972	2.96408	0.0504434	0.0443046	0.105241	0.107515	0.287765	0.523265	0.900149	1.4158	1.91786	2.22175	2.52149	2.9215			163	0.116573	0.128231	0.107238	0.0557855	0.111394	0.05396	8.52346e-06	0.130988	0.163875	0.101806	0.16541	0.439524	-0.0578655	-0.277698	-0.0223987	-0.0222767	-0.141049	-0.0775061	0.0504864	0.0411499	0.123853	0.159303
164	0.0527606	0.0858493	0.0873819	0.133799	0.225663	0.484597	0.829384	1.31812	1.8584	2.24982	2.5799	2.93364	0.0471683	0.0340492	0.0960179	0.111651	0.290285	0.521477	0.87503	1.40593	1.90314	2.20604	2.4932	2.88153			164	0.132561	0.11602	0.0995752	0.0658838	0.114	0.0577258	-0.00419064	0.134678	0.154839	0.0816309	0.170763	0.446357	-0.0614697	-0.272345	-0.0387439	-0.0308093	-0.128601	-0.0735266	0.0286329	0.0562683	0.131586	0.150221
165	0.0667385	0.0720943	0.0835011	0.138746	0.230738	0.473032	0.829494	1.31337	1.84441	2.22508	2.54716	2.91814	0.0347408	0.0398902	0.11223	0.0984131	0.288938	0.517131	0.874137	1.41169	1.90242	2.18147	2.48024	2.84619			165	0.134065	0.124421	0.0954444	0.0571143	0.114601	0.0530164	-0.00812621	0.122756	0.151094	0.0790869	0.1688	0.445403	-0.0626514	-0.274652	-0.0430676	-0.0216443	-0.119019	-0.0555505	0.00302003	0.0648865	0.137823	0.137719
166	0.0626126	0.0582028	0.0688724	0.136774	0.241173	0.463783	0.813412	1.30383	1.80146	2.19061	2.49697	2.89645	0.0160046	0.0458831	0.108639	0.0965385	0.294584	0.505504	0.875341	1.38776	1.88029	2.15968	2.45937	2.81309			166	0.132729	0.106301	0.0856134	0.0644342	0.112474	0.0630359	-0.0171606	0.121265	0.163063	0.0891535	0.167223	0.451774	-0.0909039	-0.264716	-0.0421313	-0.0226611	-0.129959	-0.0482275	0.00395937	0.0621277	0.146417	0.137861
167	0.0595397	0.055519	0.0763837	0.151159	0.237808	0.458618	0.787428	1.28649	1.75745	2.1571	2.4508	2.85072	0.0130843	0.0303308	0.103982	0.10032	0.303074	0.486395	0.860238	1.36151	1.85185	2.1162	2.42407	2.77534			167	0.126027	0.109365	0.0891046	0.0605402	0.110015	0.0508105	-0.0301184	0.109254	0.143849	0.0826959	0.154021	0.453923	-0.12147	-0.256128	-0.0395861	-0.0271349	-0.136111	-0.0658239	0.000980929	0.0644898	0.139014	0.143947
168	0.0596021	0.0699552	0.0749032	0.140852	0.225613	0.466267	0.77369	1.25646	1.74423	2.12594	2.40953	2.82524	0.0115064	0.0362976	0.1138	0.0981062	0.291223	0.466172	0.864749	1.34888	1.81836	2.08664	2.40262	2.74196			168	0.135273	0.0885204	0.0815284	0.0486304	0.0898693	0.0404308	-0.0475549	0.108682	0.124775	0.0926978	0.145655	0.425847	-0.129802	-0.282574	-0.0471813	-0.0285046	-0.14281	-0.087594	-0.00591545	0.0649597	0.138324	0.133605
169	0.0522456	0.0740885	0.0667846	0.139996	0.213803	0.46774	0.774393	1.22813	1.72555	2.09047	2.36851	2.78661	0.0127482	0.0181114	0.113853	0.0985483	0.298975	0.452265	0.864796	1.32976	1.799	2.05583	2.35429	2.7131			169	0.136697	0.0873804	0.08719	0.0488599	0.0863245	0.0468347	-0.0449084	0.102129	0.135171	0.0913403	0.129537	0.414866	-0.130149	-0.284662	-0.0407434	-0.0202966	-0.138342	-0.0931262	0.0019629	0.0554871	0.119452	0.122282
170	0.0390295	0.0889181	0.0707109	0.145174	0.209072	0.461056	0.775086	1.21143	1.70412	2.07292	2.33416	2.75744	0.0203146	0.00985412	0.102135	0.107925	0.304892	0.464051	0.850547	1.28994	1.77903	2.03075	2.31626	2.7019			170	0.123338	0.0826885	0.0760077	0.0325507	0.0825573	0.043861	-0.0360009	0.102563	0.128892	0.0801581	0.117042	0.416622	-0.125502	-0.290424	-0.0430859	-0.0156201	-0.140024	-0.0963647	0.014278	0.0375794	0.129681	0.126958
171	0.0494424	0.100498	0.071676	0.146223	0.225376	0.479313	0.77461	1.21289	1.69461	2.05123	2.30032	2.71704	0.0309563	0.014785	0.0999092	0.112338	0.316894	0.45561	0.846407	1.27698	1.75787	2.01071	2.31133	2.67283			171	0.115683	0.0959072	0.0926403	0.0419812	0.0764186	0.0377223	-0.0373829	0.113939	0.133688	0.0772595	0.100955	0.422806	-0.101297	-0.307922	-0.0450099	-0.0245631	-0.135968	-0.0863941	0.00154158	0.0198974	0.114136	0.125156
172	0.0483145	0.0997672	0.062949	0.145934	0.225751	0.471089	0.783239	1.20998	1.69076	2.03429	2.26913	2.69667	0.039289	0.027137	0.0815538	0.114772	0.32486	0.455801	0.835414	1.27824	1.74936	1.98916	2.30341	2.65246			172	0.132653	0.102685	0.0927594	0.0411847	0.0870875	0.0581568	-0.0139636	0.117525	0.120202	0.0856183	0.102224	0.427546	-0.0949468	-0.30166	-0.0353723	-0.00869998	-0.13262	-0.0727405	0.00689146	0.0279297	0.121008	0.135648
173	0.0446814	0.0859716	0.066411	0.142514	0.224684	0.467215	0.792854	1.20948	1.68837	2.00181	2.24892	2.67522	0.0388525	0.0339973	0.0849661	0.120443	0.322355	0.462524	0.83709	1.26689	1.73637	1.95819	2.2733	2.63109			173	0.131657	0.10291	0.113111	0.040357	0.104213	0.0572767	-0.00765628	0.133331	0.138371	0.0852179	0.097682	0.43235	-0.096065	-0.306537	-0.0361768	-0.00687997	-0.126688	-0.0648462	0.0105364	0.0409973	0.116498	0.142107
174	0.0423358	0.0856632	0.0667963	0.159623	0.232424	0.464563	0.78966	1.21308	1.67032	1.96314	2.2172	2.64047	0.0469822	0.0398666	0.0948117	0.131852	0.320329	0.460574	0.831942	1.25979	1.72396	1.9453	2.24784	2.60016			174	0.123102	0.0931336	0.123334	0.0412414	0.115442	0.0573976	0.0124023	0.134845	0.15191	0.0676696	0.100305	0.424017	-0.102057	-0.296021	-0.0281007	0.0110839	-0.115021	-0.0452149	0.0235046	0.0531006	0.124878	0.144629
175	0.0411438	0.084311	0.0849946	0.161014	0.23255	0.455237	0.761981	1.19708	1.6671	1.94032	2.18608	2.62104	0.0566391	0.0512695	0.113283	0.130403	0.32869	0.46384	0.823763	1.25159	1.71294	1.9158	2.22841	2.57871			175	0.115357	0.10791	0.115723	0.0635376	0.118103	0.0499269	0.0152587	0.166565	0.154846	0.0523071	0.101746	0.435364	-0.0908812	-0.284973	-0.0232545	0.0167235	-0.11322	-0.0339966	0.0330809	0.0733032	0.138489	0.156677
176	0.0376678	0.0871673	0.0828886	0.155795	0.237546	0.452031	0.748976	1.18171	1.6423	1.91548	2.1617	2.59275	0.0513702	0.0796356	0.110035	0.135669	0.326245	0.461302	0.82141	1.24339	1.69334	1.90982	2.21467	2.55869			176	0.126716	0.119209	0.136521	0.067063	0.130842	0.0628492	0.0196142	0.169619	0.184761	0.05156	0.114485	0.457927	-0.0887987	-0.271118	-0.00396249	0.0172777	-0.0918335	-0.027749	0.0475268	0.0959473	0.161682	0.159795
177	0.0161504	0.079009	0.0801225	0.13661	0.23234	0.44214	0.740884	1.16166	1.62265	1.88467	2.13674	2.57191	0.0418844	0.0829399	0.119211	0.129687	0.319242	0.487504	0.815335	1.2149	1.6775	1.89087	2.18666	2.53591			177	0.124804	0.1234	0.136495	0.0830896	0.148357	0.061626	0.0274194	0.168363	0.192675	0.0489709	0.123211	0.45038	-0.0905896	-0.260937	0.00629389	0.0249707	-0.0810608	-0.0186621	0.0588391	0.0897705	0.173206	0.175544
178	0.0135905	0.0762888	0.0792237	0.114624	0.210228	0.450966	0.730589	1.1255	1.61025	1.85447	2.11533	2.54187	0.0388514	0.0747788	0.121608	0.117236	0.315015	0.489874	0.805214	1.19315	1.66427	1.87053	2.16002	2.50938			178	0.12091	0.123229	0.141268	0.0815759	0.15667	0.0676197	0.0443383	0.183512	0.189696	0.0367761	0.112908	0.444899	-0.0826427	-0.2547	0.0127758	0.0238232	-0.0752502	0.00271237	0.0656261	0.0947876	0.168945	0.183552
179	0.0350964	0.0716946	0.0849721	0.107097	0.203059	0.444034	0.71095	1.11265	1.58417	1.83242	2.09324	2.51037	0.0327008	0.0818176	0.121987	0.118012	0.3197	0.49008	0.784732	1.16393	1.65997	1.86092	2.12951	2.49554			179	0.144229	0.136721	0.153413	0.0929883	0.157302	0.0778346	0.0544873	0.195037	0.212039	0.0391553	0.110916	0.444578	-0.0712864	-0.255481	0.0347143	0.0247045	-0.0650024	0.0153027	0.0723241	0.0911377	0.176404	0.185349
180	0.044971	0.0486789	0.0732965	0.0958109	0.213205	0.433938	0.721732	1.10678	1.56124	1.81581	2.06517	2.49404	0.0214038	0.0954171	0.114139	0.108211	0.31124	0.491011	0.777238	1.14885	1.62943	1.85026	2.11028	2.46812			180	0.164283	0.126075	0.159328	0.086391	0.155283	0.0866797	0.0653675	0.203679	0.213111	0.0487934	0.118052	0.465936	-0.0709467	-0.252087	0.0495203	0.0289515	-0.0658416	0.0458973	0.0767756	0.0880616	0.198474	0.20101
181	0.0412991	0.0432141	0.0751455	0.0906256	0.20914	0.422062	0.710921	1.08231	1.54779	1.78829	2.03385	2.46408	0.00734066	0.0935677	0.10621	0.113641	0.307196	0.481528	0.772747	1.13342	1.61626	1.82592	2.07926	2.44769			181	0.190881	0.123559	0.153111	0.0911603	0.167013	0.0873011	0.0866406	0.195369	0.20968	0.0469708	0.131124	0.455817	-0.0734624	-0.272968	0.035166	0.0243627	-0.0524445	0.0466016	0.0661688	0.0655335	0.179974	0.212656
182	0.0453259	0.0397412	0.0785206	0.0846242	0.209455	0.409101	0.695973	1.06851	1.51941	1.75916	2.01135	2.44447	0.0284878	0.0974083	0.100615	0.105162	0.305067	0.466893	0.759762	1.1096	1.58892	1.80236	2.05568	2.41198			182	0.203644	0.124665	0.164742	0.0836261	0.182957	0.0739478	0.0924182	0.201683	0.202851	0.0380329	0.138401	0.454467	-0.0903009	-0.274365	0.0365564	0.0275232	-0.0594025	0.0442615	0.0717157	0.0632202	0.187549	0.227291
183	0.0439583	0.0562645	0.0950936	0.0914315	0.224077	0.405748	0.693288	1.05775	1.50828	1.72784	2.00613	2.41423	0.0368019	0.0846176	0.105734	0.111128	0.321148	0.454366	0.765551	1.10728	1.55692	1.77622	2.03197	2.38799			183	0.19085	0.112054	0.162724	0.0730023	0.183859	0.083822	0.0918897	0.220058	0.188592	0.0354047	0.125875	0.463477	-0.0857001	-0.265216	0.0175269	0.0354102	-0.0706635	0.0536206	0.0732184	0.0643738	0.20744	0.228586
184	0.0311799	0.049498	0.0992768	0.0854599	0.229376	0.391119	0.688373	1.04892	1.49197	1.71117	1.9915	2.39924	0.0401978	0.0915832	0.118051	0.115633	0.326363	0.44913	0.770402	1.10089	1.54076	1.75104	2.01001	2.37347			184	0.205112	0.104954	0.154253	0.0723437	0.17031	0.102317	0.081914	0.2097	0.191074	0.029314	0.133689	0.461453	-0.101833	-0.287549	0.0152978	0.0267114	-0.0720215	0.0328418	0.0707055	0.0511963	0.195056	0.218484
185	0.0199272	0.0385582	0.106893	0.0868202	0.229938	0.375751	0.660616	1.03404	1.47916	1.68918	1.9566	2.37237	0.0468361	0.0850449	0.129437	0.107487	0.324879	0.442941	0.754853	1.0956	1.5257	1.72992	1.98716	2.35629			185	0.182858	0.0925866	0.154066	0.0729505	0.171121	0.101907	0.0814771	0.21953	0.18951	0.0255872	0.135232	0.452518	-0.105228	-0.283069	0.0147925	0.0144873	-0.0619202	0.0126905	0.0619544	0.0636719	0.197766	0.216819
186	0.0237068	0.0439018	0.112174	0.0987465	0.22309	0.366011	0.650501	1.03638	1.44661	1.67656	1.92538	2.34347	0.0619454	0.0713501	0.122888	0.0927368	0.330166	0.42963	0.733846	1.08199	1.50233	1.69338	1.95793	2.32543			186	0.175135	0.084986	0.172719	0.0649921	0.171018	0.0939307	0.0704578	0.230449	0.190821	0.0264789	0.115537	0.449957	-0.122534	-0.297803	0.0168786	0.00686887	-0.0524139	-0.00699586	0.0503595	0.0710327	0.195361	0.216342
187	0.0293038	0.0412972	0.104644	0.10559	0.198929	0.369278	0.646889	1.03284	1.44292	1.65443	1.9009	2.30885	0.0613701	0.077507	0.14138	0.0865397	0.327644	0.42633	0.729149	1.09001	1.48262	1.68093	1.95487	2.32198			187	0.174908	0.0953182	0.189726	0.0785199	0.171518	0.103646	0.0769604	0.249575	0.200726	0.0452557	0.115487	0.435779	-0.114154	-0.30495	0.0391454	-0.00724137	-0.047287	-0.00305668	0.0450322	0.0825012	0.187299	0.22164
188	0.041611	0.0356372	0.106345	0.102294	0.185502	0.386789	0.645905	1.02958	1.43717	1.648	1.87771	2.28873	0.0638354	0.0755302	0.164576	0.0918451	0.32163	0.442688	0.724735	1.06803	1.45751	1.68476	1.932	2.31139			188	0.187972	0.0974568	0.198376	0.0943109	0.170159	0.119011	0.0968835	0.267463	0.2238	0.0514642	0.114006	0.457859	-0.109086	-0.304394	0.066737	0.00606802	-0.0320648	0.0169885	0.0654644	0.095691	0.201282	0.218165
189	0.0291059	0.0200041	0.103822	0.117822	0.174014	0.377482	0.64471	1.00952	1.4231	1.61579	1.84817	2.2603	0.0610884	0.0857972	0.154733	0.0902953	0.31933	0.444927	0.737393	1.06862	1.44013	1.67172	1.90374	2.28327			189	0.19196	0.0729412	0.206275	0.0841437	0.162928	0.135035	0.0865454	0.26408	0.219731	0.0572882	0.106776	0.459182	-0.125606	-0.29129	0.0676197	-0.0127636	-0.0294708	0.0270362	0.065871	0.0987854	0.200836	0.217156
190	0.0401938	0.0209373	0.103637	0.129271	0.16223	0.381399	0.632739	1.00616	1.40286	1.59608	1.82638	2.23472	0.0721839	0.0838082	0.152276	0.0877545	0.312709	0.441241	0.714864	1.04709	1.41665	1.65284	1.88741	2.25106			190	0.184821	0.0739813	0.213985	0.103817	0.160959	0.132212	0.0898425	0.259312	0.221564	0.0579791	0.0850317	0.453271	-0.132806	-0.298779	0.0672815	-0.00303102	-0.0322418	0.0203235	0.078515	0.0981933	0.183459	0.206503
191	0.0395908	0.0203342	0.129354	0.135374	0.172882	0.397133	0.635571	1.00045	1.40203	1.57288	1.81775	2.21774	0.0633716	0.0876388	0.149265	0.0850563	0.308176	0.445866	0.717417	1.03609	1.38963	1.63851	1.87481	2.22236			191	0.180566	0.0724725	0.21201	0.102757	0.149496	0.141256	0.0920117	0.261898	0.216271	0.056004	0.0861413	0.442878	-0.125342	-0.295367	0.0535376	-0.00609371	-0.0392609	0.0325025	0.0823432	0.0937927	0.179059	0.203989
192	0.0302647	0.0309361	0.136052	0.139889	0.180894	0.41491	0.633124	0.989051	1.38676	1.54646	1.80591	2.19394	0.0720203	0.0920066	0.154842	0.0884506	0.292391	0.443106	0.715177	1.01622	1.39399	1.61479	1.85201	2.19699			192	0.183947	0.0543689	0.233602	0.101827	0.168071	0.159465	0.0893091	0.248441	0.210802	0.0374963	0.0922046	0.439576	-0.132887	-0.30824	0.0466382	-0.00505862	-0.0610413	0.0218652	0.0888073	0.0891601	0.173206	0.196357
193	0.0269611	0.0390384	0.132311	0.136858	0.182946	0.405236	0.621853	0.985224	1.37018	1.53186	1.79663	2.18537	0.0702731	0.105293	0.153813	0.0877347	0.280791	0.44511	0.709654	0.999901	1.37962	1.58251	1.82396	2.17366			193	0.179692	0.0493823	0.232534	0.101675	0.16928	0.160674	0.0813745	0.230674	0.207463	0.0257471	0.0931689	0.442024	-0.128108	-0.317505	0.0435621	0.00449955	-0.0810791	0.0216211	0.102058	0.102844	0.175659	0.185469
194	0.0320117	0.0459582	0.133781	0.139884	0.192387	0.387333	0.611607	0.967789	1.36867	1.50707	1.76701	2.15263	0.0851733	0.0946625	0.153957	0.0831026	0.291557	0.432995	0.696839	0.994595	1.36416	1.55327	1.80145	2.14983			194	0.176559	0.0460656	0.229164	0.117225	0.17416	0.157681	0.0766797	0.23507	0.203597	0.0394055	0.099209	0.446915	-0.15004	-0.321704	0.0303077	0.0207251	-0.0971985	0.0274243	0.0996863	0.098523	0.17323	0.18198
195	0.0467607	0.0571138	0.140319	0.142905	0.193685	0.405049	0.602909	0.966435	1.36217	1.49713	1.74527	2.13018	0.100151	0.109248	0.174795	0.0840971	0.281614	0.42297	0.702121	0.998705	1.36045	1.5363	1.79033	2.14495			195	0.177805	0.0599459	0.245657	0.136404	0.170252	0.15188	0.0662292	0.229141	0.217172	0.0505279	0.114893	0.456235	-0.128226	-0.331921	0.038983	0.0298888	-0.091336	0.0200256	0.0964934	0.104663	0.168445	0.187665
196	0.0564141	0.0601982	0.154319	0.138938	0.202773	0.422026	0.593227	0.947038	1.36213	1.48317	1.72662	2.12147	0.0997261	0.130952	0.191248	0.0872668	0.261769	0.434459	0.714812	1.01415	1.37559	1.5333	1.78929	2.13148			196	0.182006	0.0623164	0.261729	0.14973	0.18475	0.174618	0.0537183	0.24106	0.220459	0.0437115	0.138363	0.46092	-0.124939	-0.309979	0.0502172	0.0409399	-0.0870147	0.0351025	0.110151	0.129169	0.202716	0.201462
197	0.065836	0.0517292	0.142752	0.13909	0.195465	0.426353	0.573521	0.936926	1.34381	1.45394	1.71619	2.10388	0.102579	0.142677	0.204609	0.081028	0.260927	0.434284	0.724344	0.999634	1.35825	1.54182	1.77051	2.11006			197	0.202256	0.0831764	0.272319	0.161113	0.206028	0.216404	0.0557544	0.233919	0.230027	0.0638232	0.13895	0.473721	-0.124343	-0.307898	0.071328	0.0612572	-0.0845581	0.0350635	0.121914	0.141748	0.217126	0.223611
198	0.0772813	0.0583375	0.140834	0.135219	0.187084	0.429691	0.566692	0.928272	1.33066	1.4489	1.68015	2.08123	0.109584	0.143963	0.218433	0.0864063	0.26205	0.44347	0.718403	0.979588	1.3479	1.54712	1.75498	2.09912			198	0.209384	0.0843231	0.264468	0.153262	0.200916	0.223926	0.0711853	0.241275	0.228122	0.0568878	0.153735	0.471835	-0.134183	-0.276379	0.0771057	0.0465271	-0.0895661	0.0426819	0.132663	0.132861	0.228259	0.226947
199	0.092547	0.047114	0.136801	0.13275	0.19685	0.446026	0.571853	0.926511	1.32951	1.43947	1.66867	2.06245	0.115931	0.144672	0.237328	0.102493	0.26169	0.442382	0.716028	0.985614	1.33564	1.54501	1.75236	2.08199			199	0.216347	0.0966572	0.246758	0.147271	0.192003	0.234545	0.0616479	0.250574	0.233559	0.068902	0.15642	0.469828	-0.130394	-0.267621	0.0885327	0.0303051	-0.0808014	0.0421167	0.121379	0.112384	0.236041	0.229219
200	0.0909997	0.0459558	0.130039	0.142704	0.199372	0.441277	0.567208	0.931042	1.29866	1.42044	1.65134	2.05504	0.116337	0.151452	0.255776	0.10492	0.273075	0.449143	0.721905	0.974114	1.32414	1.5458	1.73533	2.05528			200	0.228397	0.100345	0.239586	0.129174	0.178428	0.24575	0.0654712	0.253724	0.227604	0.0658801	0.151694	0.453939	-0.126766	-0.271667	0.0909448	0.0215478	-0.0761902	0.0467334	0.125448	0.107056	0.239197	0.251467
201	0.0919094	0.0417156	0.126604	0.135515	0.189133	0.432915	0.558712	0.92898	1.27489	1.40654	1.64111	2.03355	0.107481	0.149628	0.250195	0.112553	0.272474	0.431118	0.701971	0.954315	1.31068	1.52725	1.70561	2.02723			201	0.236022	0.0876452	0.221603	0.127303	0.188042	0.248833	0.0768213	0.26558	0.203978	0.0719446	0.141655	0.4563	-0.130861	-0.278662	0.109199	0.0112378	-0.0661926	0.0501489	0.128602	0.0987793	0.232874	0.251106
202	0.102851	0.0555489	0.110343	0.135978	0.178058	0.402309	0.557003	0.93911	1.26919	1.40005	1.62027	1.99882	0.106712	0.146893	0.250301	0.115154	0.283317	0.425976	0.701546	0.94025	1.28247	1.51697	1.68597	2.0022			202	0.234852	0.0859259	0.216884	0.109035	0.174399	0.238059	0.0763537	0.263652	0.192493	0.0796161	0.137778	0.463763	-0.130016	-0.272302	0.0914758	0.0187219	-0.0786713	0.0272815	0.127032	0.0961059	0.230444	0.240524
203	0.114484	0.0564773	0.109572	0.125357	0.179962	0.3928	0.567514	0.943048	1.2502	1.37341	1.61396	1.97043	0.107327	0.152873	0.243438	0.125014	0.286773	0.410303	0.69237	0.943118	1.26377	1.49088	1.67835	1.98481			203	0.233321	0.0848224	0.206957	0.105517	0.163781	0.217675	0.0639307	0.271601	0.19139	0.079455	0.136925	0.454588	-0.131547	-0.275055	0.0899243	0.00868651	-0.0687958	0.0346948	0.134031	0.0945129	0.218842	0.248494
204	0.12932	0.0726414	0.103903	0.129141	0.172436	0.395123	0.552452	0.934721	1.24675	1.364	1.60488	1.94981	0.115282	0.163326	0.235016	0.138077	0.297396	0.401573	0.683466	0.932087	1.24625	1.47114	1.65901	1.95958			204	0.230682	0.0798034	0.201788	0.101263	0.171753	0.202331	0.0710815	0.270221	0.177338	0.0662293	0.135925	0.453302	-0.138702	-0.292957	0.0654542	0.00429693	-0.0730774	0.0237793	0.132623	0.0946167	0.208142	0.235864
205	0.127147	0.0672718	0.111933	0.119281	0.172136	0.378412	0.535859	0.917443	1.22349	1.3364	1.5866	1.93452	0.100147	0.168571	0.213183	0.128817	0.281244	0.40358	0.681153	0.937332	1.2483	1.44266	1.64173	1.95281			205	0.228707	0.0794153	0.210316	0.0998425	0.167471	0.199087	0.0486157	0.267101	0.158395	0.072865	0.132803	0.438468	-0.14611	-0.300464	0.0536596	0.0120337	-0.0659485	0.00943115	0.117789	0.0871704	0.194531	0.233103
206	0.132711	0.0646259	0.108512	0.114532	0.179656	0.382499	0.520578	0.893567	1.21108	1.32001	1.55312	1.91206	0.0892994	0.15369	0.191876	0.134	0.267984	0.387598	0.655486	0.917835	1.23536	1.42769	1.61778	1.9284			206	0.223461	0.0833851	0.213351	0.104708	0.188176	0.201787	0.0496484	0.268632	0.150463	0.0580774	0.142522	0.449012	-0.151967	-0.290295	0.0555249	0.0270214	-0.0816711	-0.0095557	0.0899426	0.0973389	0.202136	0.224775
207	0.128063	0.0603671	0.101876	0.115792	0.17278	0.400472	0.511012	0.875072	1.20324	1.30174	1.53327	1.89033	0.0900455	0.14151	0.180969	0.126526	0.266554	0.387873	0.634065	0.91066	1.22318	1.40256	1.60717	1.91518			207	0.224	0.0748913	0.20944	0.0971961	0.197212	0.201362	0.0405616	0.280172	0.132203	0.0516028	0.132087	0.440844	-0.171386	-0.295105	0.0207935	0.0299488	-0.0737366	-0.0101587	0.0830555	0.0853271	0.207031	0.231304
208	0.121784	0.0619005	0.096773	0.109125	0.18428	0.396812	0.512358	0.858489	1.17711	1.28499	1.5168	1.85602	0.0850175	0.126378	0.174577	0.121385	0.261376	0.382887	0.625608	0.905286	1.2257	1.3939	1.59223	1.90008			208	0.213204	0.0750201	0.194543	0.0833368	0.193254	0.201982	0.033114	0.261957	0.120797	0.0377435	0.125505	0.433604	-0.184379	-0.314771	0.016908	0.0257581	-0.0696014	-0.0166296	0.0544537	0.0623047	0.197131	0.218324
209	0.110846	0.0705022	0.102484	0.100065	0.187803	0.397291	0.504788	0.852559	1.14977	1.29453	1.49915	1.83587	0.0639256	0.118336	0.166143	0.110998	0.24349	0.373753	0.607022	0.906941	1.21946	1.3839	1.57528	1.87173			209	0.205114	0.0845081	0.176656	0.0841882	0.192382	0.193541	0.0314172	0.261405	0.102819	0.0482385	0.126342	0.413734	-0.201564	-0.344879	0.0272961	0.0172864	-0.0686584	-0.0263831	0.0406872	0.0614319	0.197357	0.209059
210	0.10005	0.0632149	0.0966498	0.102677	0.202714	0.379693	0.495365	0.847838	1.12803	1.28706	1.48007	1.81651	0.0649238	0.116775	0.164831	0.111715	0.234272	0.364254	0.599069	0.900062	1.20978	1.35837	1.56393	1.86221			210	0.209636	0.0890912	0.177735	0.0905768	0.18683	0.206971	0.0251074	0.255474	0.0796308	0.0619513	0.130678	0.405458	-0.217732	-0.344684	0.0412402	0.0116992	-0.0668121	-0.0256738	0.0429705	0.0723694	0.209149	0.222209
211	0.0906739	0.0535264	0.0974915	0.0934403	0.216414	0.369101	0.494998	0.840443	1.09881	1.26767	1.46128	1.79792	0.0656266	0.108025	0.158868	0.123956	0.23494	0.366771	0.598772	0.89006	1.20064	1.33749	1.55497	1.82559			211	0.195111	0.0850646	0.187628	0.0773377	0.194165	0.199963	0.0275635	0.256097	0.0518005	0.0700134	0.120007	0.409992	-0.221454	-0.338867	0.0399659	0.00950933	-0.066925	-0.0223022	0.0591004	0.0599365	0.222656	0.210803
212	0.0948978	0.0564228	0.0976191	0.095521	0.218053	0.362226	0.495425	0.839954	1.09038	1.25185	1.4673	1.77701	0.0666538	0.118195	0.167656	0.125786	0.234641	0.356188	0.589181	0.890381	1.18143	1.32799	1.53651	1.80506			212	0.193665	0.0971679	0.186829	0.0568847	0.193665	0.184387	0.0322266	0.243347	0.0443725	0.0698852	0.116943	0.402832	-0.230591	-0.364319	0.0292358	0.00878903	-0.0790405	-0.0151978	0.0630493	0.0533447	0.227295	0.199402
213	0.106469	0.05948	0.124981	0.0869407	0.224632	0.357086	0.490366	0.837472	1.08172	1.25023	1.45747	1.75969	0.0873654	0.119389	0.177663	0.134236	0.242468	0.360896	0.593036	0.873296	1.17606	1.31691	1.52887	1.77758			213	0.202962	0.102803	0.192907	0.0531976	0.207549	0.179412	0.0355676	0.243903	0.0511677	0.0777948	0.119414	0.404747	-0.214091	-0.364014	0.0429821	0.00440788	-0.0733124	-0.0124671	0.0539775	0.0545654	0.228516	0.194227
214	0.116512	0.069912	0.135397	0.0910318	0.221371	0.373745	0.502333	0.837022	1.07574	1.23596	1.44803	1.76282	0.0930215	0.138222	0.183863	0.129496	0.24179	0.371222	0.594447	0.874161	1.15896	1.31381	1.5203	1.76931			214	0.201644	0.102156	0.19851	0.052514	0.206017	0.187645	0.0437647	0.244184	0.038802	0.085412	0.119408	0.421898	-0.205949	-0.35567	0.0519848	0.00291255	-0.0649383	0.00549561	0.0631939	0.0537537	0.217938	0.192732
215	0.127658	0.0692626	0.13276	0.0876936	0.228129	0.380427	0.506631	0.830244	1.08213	1.22168	1.44018	1.74663	0.10097	0.145843	0.178784	0.145199	0.22599	0.376847	0.597866	0.850845	1.14853	1.30045	1.50532	1.74656			215	0.22721	0.117163	0.199219	0.0588379	0.201941	0.194495	0.0614014	0.233386	0.0260377	0.0718384	0.119116	0.451428	-0.198267	-0.319617	0.0288208	0.0191772	-0.0781616	0.00177002	0.0722778	0.0613037	0.216516	0.210828
216	0.143721	0.0768871	0.139307	0.0926761	0.217865	0.36985	0.522396	0.82815	1.07803	1.20674	1.41984	1.74354	0.106955	0.162483	0.193897	0.144138	0.223333	0.389805	0.596334	0.855919	1.14735	1.28618	1.50291	1.73018			216	0.231797	0.122666	0.203899	0.0427051	0.218967	0.200718	0.0772998	0.226594	0.0292212	0.075603	0.112156	0.448879	-0.19429	-0.301855	0.0231103	0.0239038	-0.0925537	-0.00015381	0.0668603	0.0577637	0.212549	0.204873
217	0.171169	0.0851173	0.154934	0.0903358	0.222988	0.376614	0.528591	0.814747	1.09603	1.20604	1.39528	1.74949	0.114483	0.181072	0.210766	0.139988	0.238468	0.389439	0.584316	0.861935	1.15337	1.26368	1.49013	1.7166			217	0.242861	0.115908	0.186102	0.03388	0.222454	0.192363	0.0901941	0.229444	0.0322284	0.0675714	0.11552	0.461259	-0.204832	-0.278455	0.0351331	0.0170667	-0.100027	0.00938356	0.0702679	0.0616944	0.21532	0.206093
218	0.167469	0.0962635	0.144452	0.0864911	0.215029	0.369356	0.545176	0.791014	1.09076	1.19275	1.3877	1.72647	0.101093	0.17947	0.222939	0.139199	0.23261	0.386721	0.589111	0.860332	1.14005	1.25156	1.47272	1.70374			218	0.253134	0.104818	0.195668	0.0442395	0.222384	0.194125	0.0910046	0.232042	0.0406702	0.0680432	0.116244	0.462113	-0.213297	-0.285797	0.0465125	0.0169104	-0.102094	0.0225232	0.0621496	0.0724792	0.216339	0.197758
219	0.153094	0.075244	0.145614	0.0748439	0.217428	0.351835	0.53921	0.771691	1.07639	1.1693	1.3444	1.71026	0.095233	0.184043	0.219492	0.132005	0.22736	0.3949	0.582906	0.841857	1.12353	1.21819	1.45496	1.69535			219	0.253825	0.10319	0.184766	0.0532355	0.213624	0.204225	0.102939	0.223467	0.0308026	0.0772223	0.126222	0.451589	-0.221334	-0.285333	0.0569751	0.0169971	-0.0993195	0.0140112	0.0733539	0.0729431	0.216803	0.197051
220	0.137252	0.0695568	0.132018	0.0779638	0.212473	0.337114	0.544313	0.75556	1.0707	1.15258	1.3246	1.68614	0.0911099	0.160142	0.230654	0.128627	0.202338	0.383592	0.568624	0.830926	1.11103	1.19372	1.43062	1.67318			220	0.254924	0.105815	0.194556	0.0469122	0.22104	0.194856	0.112943	0.220977	0.0319012	0.0698004	0.117647	0.452602	-0.220906	-0.284705	0.0488025	0.016759	-0.108426	0.0223669	0.0832172	0.0727783	0.216638	0.190587
221	0.112872	0.0611907	0.12581	0.0615249	0.209586	0.321258	0.526632	0.731169	1.05577	1.13622	1.29242	1.66071	0.0749313	0.144543	0.227555	0.123971	0.20282	0.369504	0.560773	0.823841	1.09379	1.16797	1.41452	1.64267			221	0.240736	0.100599	0.191569	0.0405066	0.21941	0.183461	0.122513	0.229098	0.0364514	0.0652258	0.11443	0.444274	-0.237047	-0.302997	0.0637439	0.0146106	-0.119745	0.0217444	0.083739	0.0746887	0.219708	0.175927
222	0.106396	0.0594833	0.131239	0.0635132	0.209153	0.328713	0.524661	0.72899	1.05274	1.12211	1.28027	1.63613	0.0911148	0.138142	0.229675	0.124526	0.203506	0.356051	0.557369	0.825573	1.08888	1.15837	1.40289	1.62942			222	0.218453	0.108773	0.197645	0.0365735	0.222372	0.174032	0.117762	0.229393	0.0472499	0.0818616	0.115438	0.430143	-0.228873	-0.330414	0.0589758	0.00911003	-0.119428	0.0305432	0.0774206	0.0583191	0.211945	0.159867
223	0.0889596	0.0814218	0.140644	0.0760463	0.20902	0.349752	0.515748	0.72021	1.0646	1.10379	1.28013	1.62295	0.0994577	0.142788	0.230432	0.136614	0.213584	0.364793	0.556212	0.823261	1.08696	1.16733	1.38591	1.61819			223	0.234287	0.128025	0.214275	0.0514941	0.216117	0.18444	0.131041	0.241694	0.0628395	0.0965381	0.109184	0.440737	-0.221218	-0.329401	0.0640709	0.0231774	-0.0956543	0.0331408	0.0703148	0.0770935	0.222479	0.174728
224	0.0766868	0.0711021	0.15076	0.0784261	0.203891	0.358219	0.525195	0.736507	1.04608	1.10257	1.27539	1.62406	0.100544	0.164859	0.244007	0.146595	0.212185	0.382442	0.567088	0.817599	1.10747	1.16286	1.39041	1.61078			224	0.230124	0.141562	0.229495	0.0585358	0.221381	0.203253	0.149585	0.250028	0.0684419	0.112552	0.106635	0.456735	-0.216409	-0.302032	0.0784545	0.0285888	-0.0711822	0.0410034	0.088388	0.0960999	0.240753	0.200037
225	0.0875464	0.0803214	0.170727	0.0806539	0.201678	0.355616	0.512161	0.727635	1.03733	1.08496	1.27474	1.60288	0.110084	0.154675	0.242384	0.140051	0.228592	0.38269	0.573251	0.825459	1.10713	1.16131	1.37966	1.59812			225	0.216397	0.137601	0.227805	0.0598359	0.218213	0.201001	0.150641	0.268747	0.0750396	0.121787	0.110486	0.459903	-0.230258	-0.286987	0.0721009	0.0204041	-0.0836029	0.0607972	0.0896027	0.109985	0.255005	0.203204
226	0.0985044	0.0729993	0.17358	0.0878867	0.212585	0.356758	0.493876	0.717111	1.02649	1.06797	1.27745	1.60066	0.120729	0.154462	0.235219	0.149602	0.24726	0.393702	0.567913	0.817357	1.09864	1.16556	1.36289	1.58965			226	0.210483	0.129855	0.241617	0.0520416	0.220721	0.194537	0.134607	0.273062	0.0583221	0.115823	0.0942565	0.443967	-0.218289	-0.302032	0.0557984	0.00660408	-0.0720367	0.0533692	0.0834321	0.10495	0.270294	0.215283
227	0.0896888	0.0786414	0.175116	0.0812139	0.192723	0.353299	0.482794	0.696756	1.00478	1.04997	1.26227	1.59229	0.103391	0.166695	0.228054	0.145565	0.255692	0.394026	0.567668	0.808029	1.08813	1.15831	1.34917	1.56948			227	0.216242	0.118707	0.256635	0.0653503	0.229944	0.182275	0.128857	0.280658	0.0463807	0.120953	0.0847413	0.447516	-0.191168	-0.311829	0.0475829	0.00864249	-0.0611877	0.0495727	0.0698302	0.0980225	0.254395	0.218664
228	0.0855471	0.0597292	0.172895	0.0675939	0.173747	0.3362	0.465983	0.68722	0.990874	1.02463	1.25502	1.58335	0.0995623	0.163377	0.221997	0.14771	0.241108	0.385729	0.54709	0.778611	1.06028	1.15069	1.33143	1.55047			228	0.207852	0.116605	0.261191	0.0608734	0.223157	0.193433	0.143927	0.284799	0.0266387	0.115683	0.0861327	0.456607	-0.187229	-0.310547	0.0442689	-0.014569	-0.0494232	0.0567078	0.0673249	0.108032	0.282349	0.2065
229	0.0903315	0.0503	0.173535	0.0518996	0.175816	0.313344	0.460222	0.671348	0.974174	1.01722	1.23091	1.5713	0.0945047	0.159873	0.224311	0.142127	0.234308	0.378015	0.554646	0.765342	1.02709	1.12714	1.31681	1.52709			229	0.198217	0.10056	0.271322	0.059469	0.218505	0.197509	0.126937	0.275199	0.0365344	0.114279	0.0912463	0.45536	-0.177211	-0.311737	0.0506726	-0.0187244	-0.0647522	0.0488122	0.0573498	0.0976867	0.251312	0.202345
230	0.0908063	0.04577	0.167593	0.042524	0.17831	0.304508	0.441384	0.63603	0.957071	1.01316	1.21192	1.56074	0.0884183	0.154546	0.226967	0.12619	0.207041	0.362694	0.539714	0.758374	1.00723	1.10175	1.29196	1.5002			230	0.212431	0.121306	0.280848	0.0715582	0.24828	0.190419	0.117966	0.276141	0.0292645	0.126612	0.103016	0.447829	-0.164034	-0.312396	0.0636523	-0.00678226	-0.0635163	0.0593725	0.0703875	0.0989807	0.233868	0.205315
231	0.0906475	0.0307644	0.156334	0.0300142	0.166684	0.297573	0.435068	0.618976	0.945582	0.998772	1.18069	1.53571	0.0769298	0.148689	0.206832	0.122779	0.183118	0.346536	0.521325	0.739005	0.989425	1.06522	1.26514	1.47392			231	0.219736	0.112436	0.301236	0.082486	0.269067	0.181116	0.119977	0.269595	0.0287567	0.108914	0.102319	0.459189	-0.173636	-0.298096	0.0741028	-0.003656	-0.0716095	0.0524109	0.0736908	0.101746	0.235046	0.17536
232	0.0911049	0.0230202	0.154891	0.0219338	0.156458	0.307269	0.434661	0.620065	0.934321	0.98561	1.15726	1.52662	0.0758232	0.147244	0.195066	0.121168	0.173138	0.344253	0.520437	0.738262	0.970715	1.05384	1.25131	1.4535			232	0.23058	0.11974	0.299857	0.0902014	0.283351	0.195827	0.141996	0.261715	0.0485731	0.103995	0.0980482	0.469969	-0.185069	-0.307953	0.0819933	-0.00693491	-0.076239	0.0636267	0.0711657	0.109589	0.233917	0.180931
233	0.0983738	0.0303654	0.163888	0.035928	0.158472	0.310847	0.436763	0.621653	0.952996	0.983201	1.13983	1.50853	0.0912937	0.139668	0.209962	0.127786	0.17589	0.349559	0.518283	0.730686	0.961575	1.05233	1.23618	1.44315			233	0.232872	0.132592	0.313119	0.0933313	0.281786	0.203234	0.141635	0.262064	0.0606311	0.107491	0.0947742	0.471278	-0.212867	-0.29588	0.0755627	0.00537232	-0.0914367	0.0701624	0.0814465	0.130756	0.226581	0.195192
234	0.106128	0.0302311	0.154261	0.0557582	0.162027	0.3062	0.4488	0.606401	0.934894	0.973651	1.12377	1.5009	0.0987354	0.14611	0.203402	0.119349	0.169817	0.363854	0.525177	0.738693	0.974663	1.04069	1.22131	1.43051			234	0.237918	0.148441	0.319955	0.106515	0.29372	0.206195	0.141809	0.261984	0.0870392	0.0929657	0.0979798	0.454495	-0.208615	-0.303558	0.0901611	0.00996089	-0.0888519	0.0846802	0.0823638	0.123077	0.218109	0.201611
235	0.118319	0.0407815	0.160209	0.0534204	0.158343	0.317355	0.442146	0.598069	0.94388	0.949912	1.11695	1.50085	0.127573	0.142986	0.209394	0.115186	0.173038	0.36338	0.515371	0.714085	0.964581	1.03848	1.21767	1.40938			235	0.234427	0.145865	0.309604	0.106052	0.304968	0.206519	0.164081	0.265256	0.0754913	0.0797455	0.0984252	0.475137	-0.212228	-0.300842	0.0710389	0.01922	-0.10527	0.0874817	0.0965973	0.118774	0.240784	0.210199
236	0.111487	0.0316834	0.166493	0.0581408	0.146682	0.326789	0.444227	0.598787	0.9383	0.944867	1.10686	1.50015	0.120429	0.155056	0.215164	0.119393	0.179859	0.36202	0.516625	0.716389	0.976963	1.04425	1.21847	1.40868			236	0.232597	0.15197	0.312562	0.110718	0.297011	0.215712	0.174277	0.2643	0.0905683	0.0834967	0.0986463	0.482326	-0.206734	-0.305328	0.0736133	0.0128222	-0.0947784	0.0763769	0.0843157	0.114288	0.237701	0.213567
237	0.124296	0.046057	0.160661	0.0620738	0.141401	0.329397	0.438271	0.609572	0.933142	0.939111	1.1079	1.50215	0.128157	0.138736	0.217196	0.122988	0.183117	0.364266	0.520174	0.7196	0.980098	1.04628	1.20965	1.40082			237	0.235831	0.155082	0.307628	0.112804	0.302439	0.221934	0.191314	0.251454	0.0827552	0.0777698	0.0951026	0.489144	-0.184091	-0.298047	0.0663965	0.0165308	-0.0820007	0.0819385	0.1009	0.109851	0.264636	0.218069
238	0.139534	0.0519185	0.175737	0.0705123	0.154086	0.325992	0.434002	0.623546	0.919083	0.929895	1.10606	1.4897	0.127457	0.132275	0.235201	0.131227	0.200846	0.361561	0.523754	0.715092	0.975278	1.03296	1.18768	1.39792			238	0.235947	0.148178	0.302847	0.117789	0.29187	0.222168	0.173102	0.250125	0.0875701	0.0837921	0.104309	0.501535	-0.199234	-0.303333	0.0618836	0.0128113	-0.0748932	0.0707459	0.104318	0.104565	0.268079	0.223322
239	0.139216	0.0449627	0.177201	0.081818	0.159787	0.331692	0.428202	0.622013	0.900798	0.918076	1.10199	1.48636	0.123935	0.130211	0.229278	0.132331	0.220427	0.355837	0.529	0.722794	0.97126	1.02719	1.18263	1.39684			239	0.24925	0.160688	0.303035	0.119564	0.306962	0.219437	0.157927	0.254966	0.0793891	0.0767169	0.102372	0.505529	-0.193865	-0.311176	0.0731836	0.00458005	-0.0648712	0.0563647	0.0977532	0.0967224	0.269879	0.2121
240	0.129733	0.0436813	0.174371	0.0921951	0.168311	0.320686	0.417211	0.621092	0.896388	0.915247	1.08122	1.46718	0.0964844	0.129002	0.226456	0.140839	0.230499	0.345159	0.529347	0.719631	0.961849	1.00828	1.15554	1.38234			240	0.262744	0.156237	0.305052	0.134337	0.321853	0.214797	0.152736	0.262044	0.0858637	0.0798932	0.107498	0.520783	-0.181043	-0.30636	0.0692175	0.0177649	-0.0417389	0.0619763	0.109467	0.101538	0.274695	0.218021
241	0.15132	0.0457367	0.186954	0.103213	0.176676	0.319285	0.405318	0.627141	0.8804	0.916499	1.06654	1.44672	0.0886978	0.129276	0.225782	0.141729	0.23259	0.324676	0.528421	0.716778	0.94923	0.995885	1.13581	1.37985			241	0.269302	0.130752	0.301948	0.132942	0.312313	0.205258	0.133168	0.261284	0.0900415	0.0767896	0.0960046	0.524338	-0.204941	-0.302753	0.0571936	0.014347	-0.0318604	0.0640149	0.113023	0.0953797	0.279095	0.217472
242	0.151745	0.0527996	0.194631	0.128781	0.185534	0.326586	0.397052	0.628218	0.867619	0.906125	1.06719	1.43731	0.0856823	0.113651	0.235361	0.141153	0.232901	0.334376	0.528778	0.712482	0.941807	0.985933	1.1236	1.37357			242	0.286817	0.128735	0.306885	0.137085	0.31181	0.193036	0.130096	0.269263	0.0858277	0.0887451	0.0947083	0.520776	-0.207996	-0.318524	0.0690246	0.0269714	-0.0392578	0.0625305	0.10946	0.109271	0.273456	0.209772
243	0.163176	0.0622846	0.204851	0.141886	0.195381	0.326584	0.402958	0.61828	0.87554	0.898142	1.06759	1.42428	0.0971127	0.10865	0.236889	0.142681	0.24394	0.335201	0.525602	0.707481	0.918526	0.987461	1.11523	1.3707			243	0.299225	0.129792	0.320015	0.158211	0.316227	0.206486	0.126934	0.284935	0.0769965	0.0918659	0.0999182	0.527282	-0.207061	-0.329266	0.0708887	0.031582	-0.0454254	0.0663867	0.106201	0.109088	0.281451	0.223354
244	0.156652	0.0655261	0.210386	0.164144	0.185137	0.327433	0.407268	0.610435	0.869016	0.884458	1.06688	1.43677	0.101918	0.122212	0.233492	0.149439	0.242003	0.328578	0.520355	0.691357	0.922634	0.96641	1.12379	1.35342			244	0.306022	0.146415	0.336097	0.166907	0.320051	0.230696	0.147428	0.297918	0.083061	0.0998297	0.0940992	0.529042	-0.180733	-0.320056	0.0860583	0.036986	-0.0308624	0.0696692	0.107045	0.116345	0.283521	0.228758
245	0.141238	0.0798745	0.206231	0.171235	0.186748	0.322711	0.398882	0.593489	0.857188	0.866945	1.06841	1.41992	0.0947061	0.122743	0.255482	0.125722	0.233719	0.313555	0.494985	0.664231	0.905198	0.949017	1.10715	1.3461			245	0.318812	0.16897	0.338344	0.187282	0.316373	0.238492	0.148162	0.2955	0.0841315	0.113918	0.108915	0.545623	-0.176916	-0.321503	0.0926782	0.0623437	-0.0352508	0.0786426	0.125457	0.125458	0.290009	0.21481
246	0.146221	0.0768927	0.201259	0.166431	0.181503	0.314659	0.395484	0.569324	0.840923	0.862056	1.08301	1.40518	0.0996131	0.117362	0.252136	0.120819	0.2206	0.307029	0.47829	0.657996	0.906463	0.932396	1.11041	1.33323			246	0.315926	0.183846	0.34756	0.186488	0.315359	0.239126	0.158333	0.297728	0.0732507	0.121364	0.118582	0.537736	-0.19036	-0.310095	0.0904273	0.0616187	-0.0264465	0.0708691	0.108475	0.128931	0.282678	0.212376
247	0.126392	0.0744052	0.19246	0.166146	0.175374	0.306264	0.387499	0.553913	0.827426	0.835366	1.07977	1.38783	0.087749	0.112595	0.262176	0.119445	0.21189	0.30881	0.453126	0.64299	0.896614	0.921257	1.10484	1.31783			247	0.322548	0.190406	0.344254	0.19307	0.33238	0.262617	0.164573	0.293551	0.0691906	0.136674	0.124067	0.533397	-0.194542	-0.323425	0.0849659	0.057378	-0.0416321	0.0559912	0.0846058	0.133728	0.287354	0.206182
248	0.127367	0.0772569	0.184011	0.158864	0.163534	0.289419	0.358026	0.549656	0.813631	0.825666	1.06003	1.37735	0.0823991	0.100179	0.254985	0.118197	0.21074	0.287149	0.432883	0.622136	0.890843	0.903994	1.07434	1.30572			248	0.31113	0.201328	0.343645	0.201616	0.318992	0.27053	0.168218	0.279646	0.0776098	0.147661	0.124839	0.529629	-0.196072	-0.328503	0.0939721	0.0528345	-0.0427856	0.0615893	0.0788843	0.130298	0.265063	0.213357
249	0.121404	0.0646492	0.159936	0.152756	0.170171	0.283407	0.349603	0.543258	0.815794	0.81292	1.05214	1.37112	0.066671	0.111538	0.25857	0.121867	0.213856	0.28888	0.416888	0.615833	0.877583	0.888125	1.05817	1.27769			249	0.309892	0.210832	0.353016	0.200794	0.337471	0.272834	0.168741	0.28753	0.0777753	0.15636	0.114875	0.539028	-0.205367	-0.338367	0.104283	0.042699	-0.0339752	0.0601599	0.0707049	0.129956	0.282971	0.204015
250	0.118216	0.0699753	0.15639	0.14101	0.1757	0.269091	0.344382	0.546185	0.814482	0.804294	1.04564	1.33744	0.0622314	0.107204	0.264455	0.12142	0.211205	0.275459	0.40938	0.629475	0.859974	0.881048	1.04352	1.26393			250	0.308939	0.209451	0.352963	0.199948	0.339349	0.270319	0.17793	0.296664	0.0867096	0.157101	0.12121	0.538626	-0.225851	-0.329803	0.103491	0.0624756	-0.0242157	0.0685547	0.0703034	0.139374	0.284027	0.20426
251	0.124912	0.0600315	0.169598	0.13625	0.184115	0.264612	0.323688	0.536803	0.809536	0.792897	1.02632	1.32348	0.0666615	0.0961495	0.251199	0.124963	0.198431	0.282573	0.414947	0.628498	0.847668	0.869737	1.02273	1.2484			251	0.318585	0.206707	0.358818	0.206596	0.342385	0.273233	0.178883	0.308364	0.0855525	0.169181	0.133889	0.53042	-0.220783	-0.339844	0.118131	0.0592931	-0.0292938	0.0605358	0.0702764	0.138367	0.273254	0.21829
252	0.136949	0.0673	0.17258	0.145793	0.180545	0.264559	0.311452	0.535034	0.820092	0.792674	1.00518	1.3025	0.069009	0.101188	0.250588	0.11763	0.208685	0.272138	0.411936	0.623069	0.834426	0.858971	1.00737	1.23524			252	0.32786	0.210673	0.368041	0.218566	0.346708	0.287687	0.17705	0.317299	0.0958655	0.172972	0.131193	0.54736	-0.219442	-0.330377	0.12275	0.0713587	-0.0246399	0.0882434	0.0872156	0.147955	0.28205	0.23066
253	0.12671	0.0699547	0.172785	0.14725	0.180985	0.274766	0.312571	0.543859	0.813287	0.782801	0.984521	1.28239	0.078614	0.10236	0.25254	0.107627	0.209255	0.272944	0.414489	0.614475	0.837238	0.851157	0.999792	1.21834			253	0.318939	0.239349	0.370819	0.228485	0.33725	0.298553	0.178497	0.31778	0.10672	0.163361	0.111969	0.548615	-0.21756	-0.32077	0.12204	0.0613708	-0.0342712	0.0993347	0.0974426	0.148468	0.282562	0.232697
254	0.128458	0.0799041	0.1822	0.138698	0.17476	0.276742	0.312449	0.544004	0.813081	0.775813	0.965013	1.28005	0.0721602	0.101704	0.245285	0.117088	0.211499	0.27907	0.4141	0.615459	0.827129	0.842338	0.987043	1.19873			254	0.323651	0.235883	0.367011	0.225348	0.344769	0.296307	0.167731	0.325067	0.103375	0.149664	0.118695	0.54726	-0.212726	-0.311005	0.119586	0.0598328	-0.0271912	0.0982117	0.0976746	0.138702	0.284393	0.220477
255	0.123586	0.0832341	0.187408	0.134216	0.171455	0.283203	0.300867	0.524846	0.798444	0.767738	0.953506	1.27293	0.0754902	0.105283	0.2319	0.105268	0.200617	0.280771	0.407051	0.59982	0.827191	0.830518	0.97804	1.19004			255	0.336563	0.238236	0.367416	0.236313	0.325104	0.285614	0.164063	0.332138	0.116287	0.141891	0.108002	0.552383	-0.208786	-0.31662	0.120605	0.0691528	-0.0271454	0.103516	0.0930328	0.132965	0.2789	0.230469
256	0.10795	0.0773639	0.192533	0.139654	0.163185	0.266342	0.293827	0.500006	0.79101	0.733801	0.928833	1.25439	0.0614185	0.0995484	0.215763	0.0891304	0.192514	0.273731	0.398203	0.58268	0.801849	0.814381	0.959448	1.16291			256	0.329277	0.249688	0.379409	0.261062	0.317583	0.297625	0.155923	0.325315	0.0972827	0.131606	0.120806	0.537495	-0.216865	-0.311707	0.123103	0.0626782	-0.0333496	0.107888	0.0967603	0.128235	0.281067	0.223994
257	0.100057	0.079236	0.171585	0.138626	0.142186	0.263311	0.287896	0.483413	0.789754	0.713242	0.912908	1.23139	0.0519609	0.0957222	0.214067	0.0874347	0.190151	0.259598	0.393168	0.555492	0.794582	0.802919	0.957389	1.16608			257	0.326951	0.247361	0.371113	0.241169	0.321968	0.29383	0.144572	0.303491	0.103929	0.113544	0.0974804	0.536617	-0.239882	-0.308459	0.115514	0.0550892	-0.0402313	0.106303	0.0967976	0.129651	0.294995	0.216405
258	0.0988013	0.0713431	0.175081	0.124155	0.138352	0.269242	0.288812	0.481954	0.794755	0.708613	0.900872	1.22999	0.0358664	0.101382	0.201972	0.0917424	0.177303	0.270357	0.38513	0.546703	0.787357	0.78926	0.938275	1.15961			258	0.306497	0.236673	0.357785	0.236813	0.314447	0.275751	0.14259	0.282504	0.12095	0.0896576	0.097345	0.513419	-0.241599	-0.330902	0.109839	0.0376953	-0.0374603	0.0836304	0.0845245	0.0965271	0.290375	0.200964
259	0.0989143	0.0636436	0.175449	0.131161	0.134608	0.257373	0.293212	0.467595	0.805022	0.69601	0.867442	1.22534	0.0363685	0.0876045	0.188597	0.0795423	0.172844	0.257026	0.385477	0.537998	0.768887	0.773932	0.930554	1.14355			259	0.321263	0.223729	0.355048	0.225104	0.312373	0.273677	0.142545	0.29121	0.129124	0.0887519	0.10583	0.512007	-0.253749	-0.334839	0.0991443	0.0449451	-0.0487274	0.0846228	0.0651691	0.0863647	0.290771	0.199242
260	0.105003	0.0680917	0.17066	0.136137	0.128265	0.259544	0.305678	0.47214	0.802833	0.709188	0.851333	1.2076	0.0470651	0.0971573	0.201257	0.0938426	0.186551	0.257849	0.380708	0.531148	0.752271	0.76706	0.935023	1.13409			260	0.312557	0.203304	0.343751	0.214174	0.311044	0.274178	0.141615	0.289562	0.129391	0.0885022	0.0955286	0.501786	-0.263248	-0.345624	0.0976599	0.0450476	-0.050531	0.0738049	0.0710608	0.0927307	0.285419	0.197758
261	0.105284	0.0567302	0.161104	0.146112	0.129307	0.262463	0.308449	0.464556	0.799673	0.691431	0.834721	1.2101	0.0568752	0.103687	0.203934	0.0968322	0.196768	0.264137	0.386335	0.537678	0.747082	0.759972	0.920877	1.12839			261	0.313774	0.212456	0.32449	0.214443	0.311449	0.283678	0.150045	0.291843	0.130364	0.0879785	0.0744494	0.493477	-0.264656	-0.355597	0.0971814	0.0561658	-0.0599365	0.0637414	0.0731885	0.0941101	0.286798	0.207045
262	0.105719	0.0603695	0.162104	0.147112	0.12912	0.268219	0.298748	0.452227	0.79347	0.690866	0.802971	1.1999	0.0771618	0.091423	0.209118	0.105534	0.198332	0.269276	0.374571	0.533615	0.741455	0.770313	0.916361	1.12639			262	0.303803	0.213288	0.315401	0.205355	0.322697	0.291935	0.150334	0.282567	0.130402	0.0894488	0.0651282	0.501867	-0.261993	-0.355463	0.0888086	0.0576807	-0.0406769	0.0550586	0.0831659	0.0942444	0.277167	0.206484
263	0.110392	0.0536369	0.148933	0.140189	0.128245	0.260775	0.289794	0.445557	0.776736	0.689101	0.782564	1.19179	0.0916008	0.084156	0.224531	0.112737	0.193096	0.269698	0.374662	0.544315	0.735828	0.738378	0.896798	1.11828			263	0.314763	0.226872	0.314979	0.193213	0.326594	0.296931	0.154447	0.305828	0.133183	0.11753	0.0513258	0.495009	-0.231319	-0.364319	0.0855944	0.0845568	-0.0427154	0.0567907	0.0755144	0.104126	0.276489	0.21566
264	0.122059	0.0817151	0.139403	0.14199	0.125792	0.266845	0.295442	0.448872	0.777386	0.677856	0.752379	1.1832	0.106465	0.0763436	0.217175	0.105389	0.184953	0.273706	0.35163	0.551273	0.730206	0.734547	0.901676	1.10149			264	0.315157	0.227389	0.3084	0.185841	0.333968	0.306869	0.154847	0.316185	0.12485	0.120595	0.0489343	0.494852	-0.223112	-0.36308	0.107023	0.0891394	-0.0394836	0.0657972	0.0960486	0.135822	0.301044	0.211393
265	0.12905	0.0984633	0.131618	0.137721	0.128736	0.271658	0.290568	0.443806	0.771483	0.673274	0.752508	1.17633	0.128615	0.0809928	0.222314	0.108888	0.180442	0.28657	0.351006	0.550918	0.713058	0.737649	0.898251	1.11259			265	0.333281	0.253752	0.317886	0.186355	0.342552	0.303124	0.154794	0.323228	0.132537	0.119399	0.0290149	0.493013	-0.221956	-0.363043	0.097511	0.0796887	-0.0380859	0.0639124	0.0957959	0.146173	0.290399	0.218361
266	0.137357	0.114896	0.131309	0.137413	0.132144	0.282642	0.299573	0.455716	0.769948	0.664764	0.745837	1.15361	0.138402	0.0865402	0.221368	0.0959099	0.179796	0.300962	0.346175	0.556465	0.715477	0.737954	0.892506	1.1094			266	0.334223	0.264399	0.317183	0.186446	0.353055	0.302762	0.154436	0.320884	0.129938	0.129134	0.0360999	0.501415	-0.213445	-0.36358	0.0886621	0.0670557	-0.0479401	0.0734424	0.0936395	0.152899	0.278021	0.216226
267	0.146225	0.125016	0.13627	0.142373	0.134058	0.278231	0.309223	0.454661	0.757019	0.658395	0.726267	1.14107	0.146958	0.0843926	0.215158	0.101495	0.182726	0.300845	0.343479	0.552364	0.713329	0.735338	0.889888	1.10038			267	0.344449	0.272794	0.326376	0.195639	0.34364	0.304028	0.172614	0.320322	0.139127	0.119589	0.0363281	0.503482	-0.225009	-0.373108	0.0874207	0.0559265	-0.0493011	0.0835632	0.0723908	0.153137	0.286438	0.225421
268	0.148487	0.119075	0.141024	0.135409	0.132005	0.282816	0.326066	0.453149	0.751156	0.672915	0.750459	1.13065	0.14883	0.110367	0.203974	0.107027	0.189974	0.319253	0.352661	0.552246	0.711258	0.739306	0.886735	1.10635			268	0.350223	0.289005	0.330026	0.199289	0.355243	0.297809	0.181055	0.321555	0.135013	0.11268	0.0283997	0.493863	-0.219357	-0.383453	0.0912597	0.0510375	-0.0468597	0.0841919	0.061856	0.152557	0.285858	0.221326
269	0.136629	0.117372	0.130681	0.134831	0.133115	0.293691	0.329942	0.463336	0.751329	0.644215	0.733915	1.11391	0.138925	0.135212	0.200831	0.108576	0.188957	0.331254	0.37374	0.547718	0.70673	0.739291	0.889972	1.08923			269	0.360384	0.290193	0.330212	0.211193	0.347881	0.310344	0.205099	0.317658	0.137239	0.124584	0.0419727	0.499644	-0.218168	-0.378784	0.0856946	0.0537732	-0.0527435	0.0875452	0.0589093	0.159851	0.293152	0.233033
270	0.12028	0.0928219	0.134217	0.127037	0.123505	0.285645	0.320998	0.446483	0.742793	0.644623	0.734071	1.11069	0.142184	0.13451	0.192432	0.100177	0.179564	0.331839	0.383409	0.543888	0.7029	0.740268	0.863353	1.0696			270	0.335406	0.274188	0.335283	0.216264	0.335738	0.307967	0.206099	0.325148	0.122149	0.101945	0.0405114	0.499586	-0.243146	-0.368304	0.0899512	0.0506446	-0.0566864	0.0867139	0.067945	0.139996	0.294782	0.238877
271	0.094889	0.0592292	0.122558	0.116942	0.11936	0.271735	0.320819	0.442757	0.728732	0.616561	0.72016	1.10429	0.13	0.1465	0.182756	0.0838638	0.181637	0.320254	0.377012	0.53791	0.708252	0.732156	0.838456	1.05031			271	0.322229	0.273523	0.331213	0.230933	0.335535	0.308557	0.203406	0.315064	0.130457	0.0943359	0.028589	0.503247	-0.243567	-0.38429	0.0931518	0.0636108	-0.0641601	0.0751709	0.0634277	0.122424	0.294788	0.242871
272	0.100355	0.0369619	0.11118	0.112203	0.104195	0.240166	0.295059	0.428937	0.734197	0.59229	0.706559	1.08027	0.115858	0.1203	0.189202	0.0674982	0.160054	0.317932	0.361187	0.549599	0.692207	0.736962	0.812993	1.00512			272	0.315043	0.247599	0.327672	0.23795	0.328489	0.301511	0.200005	0.318812	0.112345	0.082616	0.0313085	0.512228	-0.25881	-0.386792	0.0894801	0.0439478	-0.0757751	0.0718921	0.0821742	0.132434	0.315356	0.251712
273	0.149659	0.0404822	0.133083	0.127544	0.115856	0.238857	0.292602	0.42846	0.773736	0.607555	0.727985	1.07699	0.148835	0.118173	0.244988	0.0820246	0.16432	0.338126	0.362606	0.548647	0.699457	0.769776	0.820718	0.985127			273	0.312108	0.225926	0.313215	0.251203	0.317195	0.27032	0.186161	0.316406	0.119175	0.088056	0.0110426	0.496712	-0.262783	-0.413745	0.102892	0.0341662	-0.103342	0.0678137	0.0756304	0.133191	0.307141	0.263292
274	0.0958735	0.0982538	0.132317	0.136856	0.158994	0.262151	0.326106	0.507009	0.755961	0.664207	0.761358	1.0881	0.167384	0.115558	0.262833	0.0822983	0.21962	0.384524	0.400271	0.565951	0.698794	0.800987	0.915678	0.993579			274	0.333736	0.199276	0.321984	0.282128	0.331884	0.272619	0.179018	0.308857	0.160335	0.0886468	0.0159658	0.514939	-0.260014	-0.424774	0.148567	0.024055	-0.0976654	0.0875878	0.0864726	0.14328	0.316437	0.281868
275														0.120092						0.480176	0.696691						275	0.28583	0.246157	0.333504	0.332894	0.409054	0.320309	0.202272	0.394805	0.131411	0.163033	0.0833703	0.53574	-0.236631	-0.428516	0.165385	0.0077315	-0.0358089	0.133974	0.124424	0.148511	0.312695	0.306377
276																											276														-0.440405						0.0583137	0.314112
																											277
[truncated: 972 more columns]

## Sheet: Fig. 2f (SPR)
SPR
Repeat 1
WT
Cycle: 3 WT 20000 nM_X	Cycle: 3 WT 20000 nM_Y	Cycle: 4 WT 10000 nM_X	Cycle: 4 WT 10000 nM_Y	Cycle: 5 WT 5000 nM_X	Cycle: 5 WT 5000 nM_Y	Cycle: 6 WT 2500 nM_X	Cycle: 6 WT 2500 nM_Y	Cycle: 7 WT 1250 nM_X	Cycle: 7 WT 1250 nM_Y	Cycle: 8 WT 625 nM_X	Cycle: 8 WT 625 nM_Y	Cycle: 9 WT 312.5 nM_X	Cycle: 9 WT 312.5 nM_Y	Cycle: 10 WT 156.25 nM_X	Cycle: 10 WT 156.25 nM_Y	Cycle: 11 WT 78.125 nM_X	Cycle: 11 WT 78.125 nM_Y	Cycle: 12 WT 39.0625 nM_X	Cycle: 12 WT 39.0625 nM_Y
-56.66	-0.134338	-56.66	-0.0075264	-56.66	-0.0538902	-55.76	-0.00914842	-55.76	-0.0380867	-56.66	-0.00447464	-56.66	0.0237007	-56.66	0.112103	-56.66	0.156628	-56.66	0.0822449
-55.66	-0.174965	-55.66	-0.031826	-55.66	-0.0860023	-54.76	-0.00950921	-54.76	-0.0236007	-55.66	-0.0174446	-55.66	0.00143433	-55.66	0.0796013	-55.66	0.103031	-55.66	0.0497437
-54.66	-0.170277	-54.66	-0.035183	-54.66	-0.0851402	-53.76	-0.0158279	-53.76	-0.000233412	-54.66	-0.0196342	-54.66	0.0206528	-54.66	0.0973358	-54.66	0.114048	-54.66	0.0624008
-53.66	-0.18309	-53.66	-0.0430717	-53.66	-0.0850639	-52.76	-0.0253494	-52.76	0.00782323	-53.66	-0.0240059	-53.66	0.0240898	-53.66	0.0942116	-53.66	0.101158	-53.66	0.0627136
-52.66	-0.173012	-52.66	-0.0544777	-52.66	-0.0813103	-51.76	-0.0157577	-51.76	-0.000239551	-52.66	-0.0158043	-52.66	0.0255775	-52.66	0.112415	-52.66	0.109364	-52.66	0.0645905
-51.66	-0.202698	-51.66	-0.0644798	-51.66	-0.0834999	-50.76	-0.0415199	-50.76	-0.0363968	-51.66	-0.027523	-51.66	0.00893402	-51.66	0.112103	-51.66	0.109364	-51.66	0.0541992
-50.66	-0.230507	-50.66	-0.118149	-50.66	-0.101231	-49.76	-0.0220292	-49.76	-0.0279191	-50.66	-0.0536919	-50.66	-0.046299	-50.66	0.0694466	-50.66	0.073349	-50.66	0.0286522
-49.66	-0.166603	-49.66	-0.0754166	-49.66	-0.0881882	-48.76	0.0234789	-48.76	0.0257906	-49.66	-0.0387726	-49.66	0.0144043	-49.66	0.127102	-49.66	0.15522	-49.66	0.0514641
-48.66	-0.169884	-48.66	-0.0887756	-48.66	-0.0699043	-47.76	-0.0103118	-47.76	-0.078469	-48.66	-0.0271301	-48.66	0.0126839	-48.66	0.153431	-48.66	0.12569	-48.66	0.0188866
-47.66	-0.289497	-47.66	-0.200184	-47.66	-0.135609	-46.76	-0.0861252	-46.76	-0.0609978	-47.66	-0.0716629	-47.66	0.0351067	-47.66	0.148117	-47.66	-0.000484467	-47.66	-0.00447464
-46.66	-0.212463	-46.66	-0.139091	-46.66	-0.0686569	-45.76	0.0262867	-45.76	-0.000774801	-46.66	-0.101036	-46.66	-0.0283318	-46.66	0.113506	-46.66	0.0817032	-46.66	-0.0173645
-45.66	-0.233559	-45.66	-0.104794	-45.66	-0.126938	-44.76	0.0372784	-44.76	-0.0295475	-45.66	-0.00556946	-45.66	-0.0216141	-45.66	0.0796814	-45.66	0.0968628	-45.66	0.0158386
-44.66	-0.196373	-44.66	-0.0903397	-44.66	-0.0799866	-43.76	0.031875	-43.76	-0.0314376	-44.66	0.0396652	-44.66	0.0322914	-44.66	0.120461	-44.66	0.121078	-44.66	0.051384
-43.66	-0.173481	-43.66	-0.0744019	-43.66	-0.0817032	-42.76	-0.0256801	-42.76	-0.0511013	-43.66	0.00482178	-43.66	-0.0385666	-43.66	0.0939751	-43.66	0.0877991	-43.66	0.00521088
-42.66	-0.196449	-42.66	-0.099247	-42.66	-0.0995941	-41.76	-0.061211	-41.76	-0.0525708	-42.66	-0.0341644	-42.66	-0.0763016	-42.66	0.0628815	-42.66	0.0617065	-42.66	0.0134926
-41.66	-0.253479	-41.66	-0.152527	-41.66	-0.120689	-40.76	-0.0797344	-40.76	-0.0790631	-41.66	-0.0795555	-41.66	-0.0790367	-41.66	0.0354614	-41.66	0.0503769	-41.66	0.0138855
-40.66	-0.279263	-40.66	-0.16573	-40.66	-0.123814	-39.76	-0.0287598	-39.76	-0.0576943	-40.66	-0.0583038	-40.66	-0.00669098	-40.66	0.0434303	-40.66	0.0441284	-40.66	0.0416985
-39.66	-0.208481	-39.66	-0.117996	-39.66	-0.0909996	-38.76	-0.0263355	-38.76	-0.0697277	-39.66	-0.0466614	-39.66	-0.0134087	-39.66	0.0847588	-39.66	0.0362358	-39.66	0.0501366
-38.66	-0.19606	-38.66	-0.128231	-38.66	-0.104671	-37.76	-0.00399852	-37.76	-0.0391853	-38.66	-0.0126801	-38.66	-0.0169258	-38.66	0.0925713	-38.66	0.0288925	-38.66	0.0607605
-37.66	-0.154964	-37.66	-0.0773697	-37.66	-0.0815468	-36.76	-0.0682332	-36.76	-0.0952947	-37.66	0.0299797	-37.66	0.00932693	-37.66	0.118744	-37.66	0.037487	-37.66	0.0361519
-36.66	-0.178165	-36.66	-0.136509	-36.66	-0.134045	-35.76	-0.0404136	-35.76	-0.0415389	-36.66	-0.00611496	-36.66	-0.0612183	-36.66	0.0479622	-36.66	-0.0231361	-36.66	-0.0502548
-35.66	-0.147152	-35.66	-0.0691681	-35.66	-0.084671	-34.76	-0.0259357	-34.76	-0.00713688	-35.66	0.020134	-35.66	-0.0086441	-35.66	0.10429	-35.66	0.0442047	-35.66	-0.0318184
-34.66	-0.142151	-34.66	-0.0661201	-34.66	-0.0749817	-33.76	-0.027969	-33.76	-0.00573313	-34.66	0.0330276	-34.66	0.00573349	-34.66	0.131714	-34.66	0.0914726	-34.66	0.00888824
-33.66	-0.16684	-33.66	-0.0626068	-33.66	-0.0913925	-32.76	-0.057501	-32.76	-0.0208113	-33.66	0.0396652	-33.66	-0.000518799	-33.66	0.143272	-33.66	0.133972	-33.66	0.0681801
-32.66	-0.240669	-32.66	-0.103699	-32.66	-0.130531	-31.76	-0.0568532	-31.76	-0.0318822	-32.66	0.0149765	-32.66	-0.0365334	-32.66	0.133194	-32.66	0.137016	-32.66	0.0626335
-31.66	-0.238949	-31.66	-0.118778	-31.66	-0.12764	-30.76	-0.0585637	-30.76	-0.053124	-31.66	0.00654221	-31.66	-0.0548172	-31.66	0.107025	-31.66	0.103893	-31.66	0.0295105
-30.66	-0.244888	-30.66	-0.126278	-30.66	-0.127331	-29.76	-0.0416867	-29.76	-0.0460126	-30.66	0.00529099	-30.66	-0.0250511	-30.66	0.102337	-30.66	0.0831871	-30.66	0.0170097
-29.66	-0.227306	-29.66	-0.120026	-29.66	-0.127327	-28.76	-0.0436394	-28.76	-0.0577347	-29.66	0.00685501	-29.66	-0.00364304	-29.66	0.0859299	-29.66	0.0816269	-29.66	-0.000957489
-28.66	-0.210903	-28.66	-0.120026	-28.66	-0.109673	-27.76	-0.0316887	-27.76	-0.0555458	-28.66	0.00372696	-28.66	0.00455856	-28.66	0.0647583	-28.66	0.0667038	-28.66	-0.0158806
-27.66	-0.194496	-27.66	-0.11026	-27.66	-0.0945168	-26.76	-0.0318825	-26.76	-0.045665	-27.66	-0.00299072	-27.66	0.0240135	-27.66	0.0531158	-27.66	0.0781097	-27.66	-0.0224419
-26.66	-0.175354	-26.66	-0.0891685	-26.66	-0.094593	-25.76	-0.0228688	-25.76	-0.050243	-26.66	-0.00330353	-26.66	0.0186234	-26.66	0.0367126	-26.66	0.0796738	-26.66	-0.0240822
-25.66	-0.165512	-25.66	-0.0793228	-25.66	-0.0870171	-24.76	-0.0209352	-24.76	-0.0565149	-25.66	-0.00486374	-25.66	0.0154991	-25.66	0.0335884	-25.66	0.0683479	-25.66	-0.0340843
-24.66	-0.173401	-24.66	-0.107136	-24.66	-0.0867004	-23.76	-0.00540507	-23.76	-0.0476223	-24.66	-0.0325966	-24.66	-0.0106735	-24.66	0.0253067	-24.66	0.0535049	-24.66	-0.0615807
-23.66	-0.173401	-23.66	-0.0988541	-23.66	-0.0752945	-22.76	0.00557709	-22.76	-0.0413284	-23.66	-0.0341606	-23.66	-0.0399704	-23.66	0.0332756	-23.66	0.0324097	-23.66	-0.0568161
-22.66	-0.173401	-22.66	-0.096981	-22.66	-0.0749855	-21.76	0.0177677	-21.76	-0.0143712	-22.66	-0.0357246	-22.66	-0.0446587	-22.66	0.0351486	-22.66	0.0112381	-22.66	-0.0650215
-21.66	-0.161602	-21.66	-0.0836983	-21.66	-0.07967	-20.76	0.177727	-20.76	0.0698092	-21.66	-0.00603485	-21.66	-0.0478592	-21.66	0.0913239	-21.66	0.0374107	-21.66	0.0333405
-20.66	0.0632401	-20.66	0.127945	-20.66	0.131969	-19.76	-0.02364	-19.76	-0.112652	-20.66	-0.134315	-20.66	-0.194111	-20.66	-0.0716476	-20.66	-0.284309	-20.66	-0.4608
-19.66	0.120739	-19.66	-0.0111961	-19.66	0.0157967	-18.76	0.0340939	-18.76	-0.0420322	-19.66	-0.0727539	-19.66	-0.0933304	-19.66	0.0294456	-19.66	0.0261612	-19.66	-0.0738487
-18.66	-0.179653	-18.66	-0.0497932	-18.66	-0.0344391	-17.76	0.0677105	-17.76	-0.0426334	-18.66	-0.0240059	-18.66	-0.0869255	-18.66	0.0843658	-18.66	0.0737343	-18.66	-0.0334587
-17.66	-0.18465	-17.66	-0.0579185	-17.66	-0.0292015	-16.76	0.0985728	-16.76	-0.0104436	-17.66	-0.0490074	-17.66	-0.177547	-17.66	0.04179	-17.66	0.00428391	-17.66	-0.117443
-16.66	-0.0947266	-16.66	0.0172386	-16.66	0.038063	-15.76	0.068827	-15.76	0.0040305	-16.66	-0.057209	-16.66	-0.191845	-16.66	0.00741577	-16.66	-0.0528259	-16.66	-0.130253
-15.66	-0.083168	-15.66	-0.00869751	-15.66	0.0379066	-14.76	0.0159768	-14.76	-0.0309287	-15.66	-0.0224457	-15.66	-0.0980988	-15.66	-0.0101624	-15.66	-0.0472794	-15.66	-0.0986137
-14.66	-0.085041	-14.66	-0.0595551	-14.66	-0.016468	-13.76	-0.0128128	-13.76	-0.0515129	-14.66	-0.0161133	-14.66	-0.0183296	-14.66	0.00780487	-14.66	-0.00657272	-14.66	-0.0563469
-13.66	-0.0701981	-13.66	-0.102371	-13.66	-0.0491257	-12.76	-0.0150379	-12.76	-0.0541309	-13.66	-0.025959	-13.66	0.00104523	-13.66	0.0106163	-13.66	0.0211601	-13.66	-0.0500984
-12.66	-0.0241814	-12.66	-0.0919037	-12.66	-0.0551414	-11.76	-0.0255165	-11.76	-0.0610161	-12.66	-0.0372887	-12.66	-0.0118484	-12.66	-0.00711823	-12.66	0.00819016	-12.66	-0.0596313
-11.66	0.0164413	-11.66	-0.0821381	-11.66	-0.0472488	-10.76	-0.0179054	-10.76	-0.0644218	-11.66	-0.0353355	-11.66	-0.00684738	-11.66	-0.00703812	-11.66	0.00654984	-11.66	-0.0681458
-10.66	0.0208168	-10.66	-0.0578384	-10.66	-0.0491257	-9.76	-0.0020687	-9.76	-0.0603039	-10.66	-0.0387726	-10.66	-0.0090332	-10.66	-0.0171165	-10.66	-0.00540543	-10.66	-0.059864
-9.66	0.030899	-9.66	-0.0101814	-9.66	-0.0339661	-8.76	0.00241164	-8.76	-0.0393364	-9.66	-0.0435371	-9.66	-0.0087204	-9.66	-0.0215683	-9.66	0.00506592	-9.66	-0.0513458
-8.66	0.0258179	-8.66	0.00614548	-8.66	-0.0194397	-7.76	0.000145718	-7.76	0.00449066	-8.66	-0.0255699	-8.66	-0.00872421	-8.66	-0.0105553	-8.66	-0.00978088	-8.66	-0.0169754
-7.66	0.0043335	-7.66	0.0417671	-7.66	0.0164223	-6.76	0.00166283	-6.76	0.061401	-7.66	0.00185013	-7.66	-0.00911331	-7.66	-0.00899124	-7.66	-0.0149345	-7.66	0.0217743
-6.66	0.0110512	-6.66	0.0844269	-6.66	0.037674	-5.76	0.0184357	-5.76	0.130126	-6.66	0.0347443	-6.66	-0.000831604	-6.66	-0.00227356	-6.66	-0.0151672	-6.66	0.0710716
-5.66	0.0195656	-5.66	0.123722	-5.66	0.0953293	-4.76	0.0222588	-4.76	0.153164	-5.66	0.084198	-5.66	0.0287781	-5.66	0.0175705	-5.66	0.00311279	-5.66	0.120136
-4.66	0.0505066	-4.66	0.147942	-4.66	0.121109	-3.76	0.00889172	-3.76	0.136985	-4.66	0.101776	-4.66	0.0436249	-4.66	0.0386658	-4.66	0.00780106	-4.66	0.149433
-3.66	0.0899582	-3.66	0.157787	-3.66	0.150486	-2.76	-0.0097629	-2.76	0.116691	-3.66	0.131153	-3.66	0.0370598	-3.66	0.0418701	-3.66	-0.0214958	-3.66	0.18037
-2.66	0.0882416	-2.66	0.133411	-2.66	0.127674	-1.76	-0.011662	-1.76	0.0472903	-2.66	0.108337	-2.66	0.0408096	-2.66	0.0159302	-2.66	-0.0226669	-2.66	0.172401
-1.66	0.0351181	-1.66	-0.0278358	-1.66	0.0597839	-0.759998	0.710613	-0.759998	0.496677	-1.66	-0.0479088	-1.66	-0.0125465	-1.66	-0.0125046	-1.66	-0.0691528	-1.66	0.0535736
-0.66	0.560741	-0.66	0.853256	-0.66	0.75111	0.240002	-5.62304	0.240002	-2.98151	-0.66	0.759434	-0.66	0.614407	-0.66	0.552105	-0.66	0.577099	-0.66	0.615215
0.34	-40.8964	0.34	-20.3627	0.34	-10.2531	1.24	4.47503	1.24	3.14164	0.34	-1.99549	0.34	-1.48294	0.34	-1.42274	0.34	-1.45892	0.34	-1.24322
1.34	28.5939	1.34	16.0836	1.34	8.0347	2.24	6.24173	2.24	3.24107	1.34	1.09974	1.34	0.363232	1.34	-0.0434456	1.34	-0.255405	1.34	-0.620804
2.34	31.5314	2.34	20.4054	2.34	11.6267	3.24	9.73701	3.24	5.21463	2.34	1.26545	2.34	0.200577	2.34	-0.243912	2.34	-0.666576	2.34	-0.794239
3.34	43.2342	3.34	29.1141	3.34	17.3613	4.24	12.7563	4.24	6.89335	3.34	2.30154	3.34	0.737137	3.34	0.0536613	3.34	-0.491344	3.34	-0.627914
4.34	51.4815	4.34	35.659	4.34	22.1235	5.24	15.3364	5.24	8.35634	4.34	3.231	4.34	1.2744	4.34	0.308353	4.34	-0.274387	4.34	-0.426117
5.34	57.5616	5.34	40.8693	5.34	25.9878	6.24	17.5216	6.24	9.65152	5.34	4.07568	5.34	1.74956	5.34	0.577805	5.34	-0.0898552	5.34	-0.343925
6.34	62.2528	6.34	45.0593	6.34	29.2038	7.24	19.4447	7.24	10.8651	6.34	4.80513	6.34	2.19651	6.34	0.81546	6.34	0.0657692	6.34	-0.281273
7.34	66.0109	7.34	48.5365	7.34	32.0827	8.24	21.1635	8.24	11.9174	7.34	5.52264	7.34	2.5719	7.34	1.08374	7.34	0.181786	7.34	-0.112911
8.34	69.0894	8.34	51.4369	8.34	34.5338	9.24	22.7297	9.24	12.9086	8.34	6.13685	8.34	2.93018	8.34	1.30765	8.34	0.292019	8.34	-0.0147858
9.34	71.6449	9.34	53.8501	9.34	36.6417	10.24	24.0868	10.24	13.7766	9.34	6.65201	9.34	3.23565	9.34	1.45132	9.34	0.420925	9.34	0.0227127
10.34	73.8432	10.34	55.9205	10.34	38.521	11.24	25.3392	11.24	14.6384	10.34	7.23045	10.34	3.49261	10.34	1.60999	10.34	0.522488	10.34	0.0902901
11.34	75.7234	11.34	57.7736	11.34	40.1581	12.24	26.5305	12.24	15.3905	11.34	7.71537	11.34	3.79776	11.34	1.77327	11.34	0.615456	11.34	0.125839
12.34	77.3394	12.34	59.3897	12.34	41.6631	13.24	27.5608	13.24	16.1003	12.34	8.20271	12.34	4.0462	12.34	1.93695	12.34	0.688892	12.34	0.204277
13.34	78.766	13.34	60.8326	13.34	42.9949	14.24	28.5571	14.24	16.7913	13.34	8.63373	13.34	4.30948	13.34	2.04476	13.34	0.767406	13.34	0.258259
14.34	80.0668	14.34	62.2003	14.34	44.2059	15.24	29.4454	15.24	17.413	14.34	9.02162	14.34	4.56628	14.34	2.16906	14.34	0.854206	14.34	0.335217
15.34	81.214	15.34	63.3424	15.34	45.3089	16.24	30.2677	16.24	17.9939	15.34	9.41029	15.34	4.79003	15.34	2.29484	15.34	0.922958	15.34	0.372795
16.34	82.2968	16.34	64.4944	16.34	46.3804	17.24	31.1199	17.24	18.6088	16.34	9.78951	16.34	4.98956	16.34	2.4257	16.34	0.967018	16.34	0.379356
17.34	83.3426	17.34	65.6003	17.34	47.4035	18.24	31.9789	18.24	19.205	17.34	10.1552	17.34	5.18503	17.34	2.52999	17.34	1.09092	17.34	0.441151
18.34	84.3054	18.34	66.658	18.34	48.3726	19.24	32.7103	19.24	19.7501	18.34	10.5556	18.34	5.44706	18.34	2.65609	18.34	1.17139	18.34	0.498573
19.34	85.2579	19.34	67.5659	19.34	49.3035	20.24	33.4025	20.24	20.2708	19.34	10.9212	19.34	5.63144	19.34	2.77179	19.34	1.21671	19.34	0.513416
20.34	86.1012	20.34	68.4811	20.34	50.1617	21.24	34.0976	21.24	20.8022	20.34	11.2401	20.34	5.8194	20.34	2.87968	20.34	1.31319	20.34	0.565762
21.34	86.8935	21.34	69.3065	21.34	50.9773	22.24	34.7891	22.24	21.2652	21.34	11.5557	21.34	6.02058	21.34	2.94687	21.34	1.35233	21.34	0.595135
22.34	87.6434	22.34	70.1136	22.34	51.7367	23.24	35.3768	23.24	21.678	22.34	11.879	22.34	6.20995	22.34	3.04319	22.34	1.41788	22.34	0.638027
23.34	88.32	23.34	70.8127	23.34	52.3738	24.24	35.9166	24.24	22.0904	23.34	12.165	23.34	6.35526	23.34	3.14257	23.34	1.44249	23.34	0.634121
24.34	88.9707	24.34	71.5304	24.34	53.0621	25.24	36.483	25.24	22.4852	24.34	12.4151	24.34	6.50573	24.34	3.22491	24.34	1.48038	24.34	0.652477
25.34	89.6289	25.34	72.169	25.34	53.7125	26.24	37.0209	26.24	22.8612	25.34	12.6654	25.34	6.65448	25.34	3.29992	25.34	1.51952	25.34	0.683414
26.34	90.2289	26.34	72.8018	26.34	54.3367	27.24	37.4947	27.24	23.2339	26.34	12.9239	26.34	6.78026	26.34	3.39484	26.34	1.57835	26.34	0.744274
27.34	90.7579	27.34	73.4124	27.34	54.866	28.24	37.9551	28.24	23.5995	27.34	13.1354	27.34	6.90604	27.34	3.46328	27.34	1.58944	27.34	0.773262
28.34	91.3121	28.34	73.9846	28.34	55.4316	29.24	38.4055	29.24	23.9403	28.34	13.3876	28.34	7.04667	28.34	3.56476	28.34	1.64053	28.34	0.816151
29.34	91.8529	29.34	74.5597	29.34	56.0133	30.24	38.8275	30.24	24.2657	29.34	13.6194	29.34	7.19683	29.34	3.6496	29.34	1.7121	29.34	0.848652
30.34	92.2664	30.34	75.0748	30.34	56.4839	31.24	39.2241	31.24	24.564	30.34	13.801	30.34	7.328	30.34	3.70851	30.34	1.76288	30.34	0.860291
31.34	92.6633	31.34	75.5222	31.34	56.9231	32.24	39.6373	32.24	24.8029	31.34	14.0069	31.34	7.44589	31.34	3.77538	31.34	1.82022	31.34	0.866619
32.34	93.1172	32.34	75.9745	32.34	57.4003	33.24	40.0404	33.24	25.0834	32.34	14.2095	32.34	7.58581	32.34	3.84413	32.34	1.85272	32.34	0.887634
33.34	93.5879	33.34	76.4452	33.34	57.843	34.24	40.3763	34.24	25.3802	33.34	14.4151	33.34	7.69519	33.34	3.90273	33.34	1.87069	33.34	0.885761
34.34	94.0457	34.34	76.8425	34.34	58.2731	35.24	40.6819	35.24	25.6304	34.34	14.5951	34.34	7.81472	34.34	3.97187	34.34	1.89725	34.34	0.915836
35.34	94.4082	35.34	77.1675	35.34	58.6816	36.24	41.0325	36.24	25.8794	35.34	14.7651	35.34	7.90612	35.34	4.03046	35.34	1.89843	35.34	0.915447
36.34	94.7711	36.34	77.5401	36.34	59.0425	37.24	41.3546	37.24	26.1101	36.34	14.9365	36.34	7.99636	36.34	4.1039	36.34	1.93624	36.34	0.914196
37.34	95.1176	37.34	77.9483	37.34	59.4098	38.24	41.6848	38.24	26.3507	37.34	15.0869	37.34	8.07292	37.34	4.15468	37.34	1.95553	37.34	0.900993
38.34	95.4555	38.34	78.3323	38.34	59.7629	39.24	42.0753	39.24	26.5612	38.34	15.2451	38.34	8.12183	38.34	4.21171	38.34	1.99335	38.34	0.889355
39.34	95.7773	39.34	78.7115	39.34	60.0929	40.24	42.454	40.24	26.7963	39.34	15.4283	39.34	8.18261	39.34	4.25265	39.34	2.05389	39.34	0.897873
40.34	96.1107	40.34	79.0597	40.34	60.4231	41.24	42.7753	41.24	26.9984	40.34	15.6014	40.34	8.25073	40.34	4.26882	40.34	2.08327	40.34	0.89912
41.34	96.4132	41.34	79.3486	41.34	60.7238	42.24	43.0315	42.24	27.1741	41.34	15.7533	41.34	8.31472	41.34	4.30819	41.34	2.11444	41.34	0.9174
42.34	96.6762	42.34	79.63	42.34	61.0328	43.24	43.2381	43.24	27.3142	42.34	15.9025	42.34	8.39518	42.34	4.34929	42.34	2.15194	42.34	0.951775
43.34	96.9246	43.34	79.8913	43.34	61.2828	44.24	43.4123	44.24	27.4604	43.34	16.0279	43.34	8.46667	43.34	4.39023	43.34	2.16491	43.34	0.963104
44.34	97.1941	44.34	80.1709	44.34	61.5199	45.24	43.5571	45.24	27.6087	44.34	16.1572	44.34	8.55651	44.34	4.44882	44.34	2.20428	44.34	1.01037
45.34	97.4325	45.34	80.419	45.34	61.7352	46.24	43.7069	46.24	27.758	45.34	16.2522	45.34	8.62526	45.34	4.49765	45.34	2.24022	45.34	1.05763
46.34	97.6515	46.34	80.6479	46.34	61.9477	47.24	43.8648	47.24	27.8913	46.34	16.3483	46.34	8.69558	46.34	4.55819	46.34	2.27264	46.34	1.08224
47.34	97.8524	47.34	80.878	47.34	62.1633	48.24	44.0254	48.24	28.0375	47.34	16.4201	47.34	8.75417	47.34	4.58241	47.34	2.29217	47.34	1.10178
48.34	98.0765	48.34	81.1268	48.34	62.3758	49.24	44.1913	49.24	28.1885	48.34	16.5197	48.34	8.81308	48.34	4.6121	48.34	2.31171	48.34	1.13771
49.34	98.2806	49.34	81.3976	49.34	62.5867	50.24	44.355	50.24	28.3148	49.34	16.6194	49.34	8.87339	49.34	4.64304	49.34	2.3364	49.34	1.16396
50.34	98.4625	50.34	81.6088	50.34	62.7942	51.24	44.5046	51.24	28.4269	50.34	16.7244	50.34	8.92604	50.34	4.67296	50.34	2.3578	50.34	1.1642
51.34	98.6321	51.34	81.7963	51.34	62.9754	52.24	44.6735	52.24	28.5552	51.34	16.8041	51.34	8.98464	51.34	4.70351	51.34	2.36757	51.34	1.17209
52.34	98.8203	52.34	81.9956	52.34	63.152	53.24	44.8424	53.24	28.6928	52.34	16.8826	52.34	9.02557	52.34	4.74101	52.34	2.38546	52.34	1.18341
53.34	98.9883	53.34	82.205	53.34	63.345	54.24	44.9742	54.24	28.8147	53.34	16.971	53.34	9.09409	53.34	4.80007	53.34	2.43444	53.34	1.22131
54.34	99.1301	54.34	82.3683	54.34	63.5132	55.24	45.099	55.24	28.9424	54.34	17.0411	54.34	9.16269	54.34	4.8507	54.34	2.44725	54.34	1.24396
55.34	99.2793	55.34	82.5468	55.34	63.7122	56.24	45.2161	56.24	29.0368	55.34	17.1128	55.34	9.23628	55.34	4.90281	55.34	2.47538	55.34	1.25373
56.34	99.4164	56.34	82.7131	56.34	63.8938	57.24	45.3111	57.24	29.1384	56.34	17.1701	56.34	9.28542	56.34	4.94054	56.34	2.48671	56.34	1.2717
57.34	99.57	57.34	82.8894	57.34	64.0931	58.24	45.4186	58.24	29.2327	57.34	17.2373	57.34	9.34597	57.34	4.97781	57.34	2.4996	57.34	1.27834
58.34	99.7207	58.34	82.9979	58.34	64.257	59.24	45.5779	59.24	29.3804	58.34	17.3127	58.34	9.38698	58.34	4.98976	58.34	2.50975	58.34	1.26857
59.34	99.9939	59.34	83.2754	59.34	64.4055	60.24	50.2867	60.24	33.2819	59.34	17.4808	59.34	9.5062	59.34	5.05507	59.34	2.58327	59.34	1.29826
60.34	119.894	60.34	93.5463	60.34	71.2258	61.24	42.5478	61.24	27.3848	60.34	20.2478	60.34	12.0675	60.34	7.69226	60.34	5.3264	60.34	4.1392
61.34	89.246	61.34	76.4462	61.34	59.4966	62.24	42.4616	62.24	27.7376	61.34	16.833	61.34	9.75386	61.34	5.66257	61.34	3.41358	61.34	2.24982
62.34	91.4274	62.34	76.1635	62.34	59.353	63.24	40.5555	63.24	26.5174	62.34	16.8563	62.34	9.59526	62.34	5.63804	62.34	3.47358	62.34	2.35662
63.34	87.3713	63.34	72.7865	63.34	56.8305	64.24	38.9079	64.24	25.456	63.34	16.1435	63.34	9.23401	63.34	5.42726	63.34	3.35538	63.34	2.32053
64.34	83.7387	64.34	69.8825	64.34	54.5109	65.24	37.4625	65.24	24.5239	64.34	15.474	64.34	8.83901	64.34	5.22968	64.34	3.15507	64.34	2.21943
65.34	80.6064	65.34	67.2744	65.34	52.4717	66.24	36.088	66.24	23.6625	65.34	14.9933	65.34	8.51659	65.34	5.05117	65.34	3.13983	65.34	2.18178
66.34	77.6911	66.34	64.823	66.34	50.5823	67.24	34.8447	67.24	22.8286	66.34	14.4079	66.34	8.19823	66.34	4.87921	66.34	3.04171	66.34	2.15178
67.34	74.9051	67.34	62.5375	67.34	48.8161	68.24	33.684	68.24	22.0359	67.34	13.8652	67.34	7.95792	67.34	4.72913	67.34	2.92405	67.34	2.05232
68.34	72.3302	68.34	60.395	68.34	47.1787	69.24	32.6033	69.24	21.2767	68.34	13.4243	68.34	7.71409	68.34	4.59195	68.34	2.82749	68.34	1.99295
69.34	69.8825	69.34	58.3706	69.34	45.5742	70.24	31.5477	70.24	20.5957	69.34	12.9913	69.34	7.47222	69.34	4.41999	69.34	2.74577	69.34	1.91795
70.34	67.6602	70.34	56.532	70.34	44.0838	71.24	30.5585	71.24	19.9527	70.34	12.5742	70.34	7.24651	70.34	4.30054	70.34	2.68999	70.34	1.8656
71.34	65.5325	71.34	54.7625	71.34	42.6899	72.24	29.5962	72.24	19.3728	71.34	12.2229	71.34	7.04721	71.34	4.20398	71.34	2.62116	71.34	1.85419
72.34	63.5098	72.34	53.0746	72.34	41.4091	73.24	28.6671	73.24	18.7787	72.34	11.8354	72.34	6.8101	72.34	4.06491	72.34	2.55905	72.34	1.81631
73.34	61.6013	73.34	51.4539	73.34	40.1165	74.24	27.8262	74.24	18.2039	73.34	11.4972	73.34	6.58948	73.34	3.96382	73.34	2.50991	73.34	1.75576
74.34	59.6911	74.34	49.8851	74.34	38.9056	75.24	27.0618	75.24	17.6618	74.34	11.1898	74.34	6.41792	74.34	3.88679	74.34	2.45124	74.34	1.71795
75.34	57.8723	75.34	48.3753	75.34	37.7863	76.24	26.2274	76.24	17.1266	75.34	10.8311	75.34	6.25151	75.34	3.77898	75.34	2.35975	75.34	1.68576
76.34	56.1649	76.34	46.9586	76.34	36.6388	77.24	25.4661	77.24	16.5859	76.34	10.4937	76.34	6.04683	76.34	3.64656	76.34	2.28093	76.34	1.62139
77.34	54.5341	77.34	45.5843	77.34	35.5376	78.24	24.7152	78.24	16.1289	77.34	10.2015	77.34	5.87214	77.34	3.53242	77.34	2.22702	77.34	1.59053
78.34	52.9821	78.34	44.2871	78.34	34.5168	79.24	24.0126	79.24	15.654	78.34	9.88779	78.34	5.7187	78.34	3.42273	78.34	2.1621	78.34	1.56787
79.34	51.4688	79.34	43.0452	79.34	33.5247	80.24	23.3419	80.24	15.2625	79.34	9.60178	79.34	5.56315	79.34	3.35898	79.34	2.12428	79.34	1.54318
80.34	50.0306	80.34	41.8144	80.34	32.5981	81.24	22.6843	81.24	14.7959	80.34	9.36631	80.34	5.4273	80.34	3.29156	80.34	2.08014	80.34	1.53662
81.34	48.634	81.34	40.5976	81.34	31.6867	82.24	22.0187	82.24	14.3523	81.34	9.1049	81.34	5.248	81.34	3.22187	81.34	2.02967	81.34	1.49435
82.34	47.268	82.34	39.4992	82.34	30.822	83.24	21.4077	83.24	13.9604	82.34	8.8499	82.34	5.09128	82.34	3.12859	82.34	1.98366	82.34	1.46631
83.34	45.9149	83.34	38.4159	83.34	29.9496	84.24	20.8288	84.24	13.5616	83.34	8.59513	83.34	4.93745	83.34	3.03398	83.34	1.92967	83.34	1.40607
84.34	44.6568	84.34	37.3308	84.34	29.113	85.24	20.2099	85.24	13.1485	84.34	8.3499	84.34	4.82964	84.34	2.95866	84.34	1.88405	84.34	1.37646
85.34	43.3953	85.34	36.269	85.34	28.2926	86.24	19.71	86.24	12.804	85.34	8.07053	85.34	4.6498	85.34	2.83945	85.34	1.80389	85.34	1.32912
86.34	42.2548	86.34	35.3097	86.34	27.5328	87.24	19.1532	87.24	12.4559	86.34	7.84013	86.34	4.51089	86.34	2.75788	86.34	1.74374	86.34	1.29834
87.34	41.1653	87.34	34.3804	87.34	26.7813	88.24	18.6247	88.24	12.1364	87.34	7.63146	87.34	4.39011	87.34	2.69765	87.34	1.70428	87.34	1.28029
88.34	40.093	88.34	33.4585	88.34	26.0653	89.24	18.1388	89.24	11.8029	88.34	7.43349	88.34	4.27221	88.34	2.62851	88.34	1.6567	88.34	1.24084
89.34	39.0504	89.34	32.5565	89.34	25.4004	90.24	17.62	90.24	11.4735	89.34	7.23763	89.34	4.158	89.34	2.56483	89.34	1.6292	89.34	1.21623
90.34	38.0146	90.34	31.7363	90.34	24.7324	91.24	17.1775	91.24	11.1912	90.34	7.05927	90.34	4.06792	90.34	2.50749	90.34	1.6028	90.34	1.18693
91.34	37.0817	91.34	30.939	91.34	24.1227	92.24	16.7574	92.24	10.9101	91.34	6.87959	91.34	3.97964	91.34	2.45546	91.34	1.58327	91.34	1.16865
92.34	36.1404	92.34	30.1546	92.34	23.5102	93.24	16.3305	93.24	10.6398	92.34	6.69006	92.34	3.88855	92.34	2.3864	92.34	1.55077	92.34	1.14943
93.34	35.2008	93.34	29.3898	93.34	22.9005	94.24	15.9082	94.24	10.3923	93.34	6.5085	93.34	3.79175	93.34	2.3246	93.34	1.51139	93.34	1.11826
94.34	34.2941	94.34	28.6401	94.34	22.3485	95.24	15.5595	95.24	10.1337	94.34	6.35209	94.34	3.70722	94.34	2.26757	94.34	1.49054	94.34	1.10561
95.34	33.4341	95.34	27.9418	95.34	21.7828	96.24	15.1694	96.24	9.89207	95.34	6.21084	95.34	3.62183	95.34	2.22812	95.34	1.44421	95.34	1.09013
96.34	32.6336	96.34	27.2393	96.34	21.2106	97.24	14.7828	97.24	9.64445	96.34	6.06076	96.34	3.52214	96.34	2.17898	96.34	1.40194	96.34	1.06936
97.34	31.8149	97.34	26.5515	97.34	20.6435	98.24	14.4324	98.24	9.41797	97.34	5.89084	97.34	3.42097	97.34	2.13007	97.34	1.36257	97.34	1.01857
98.34	31.018	98.34	25.9226	98.34	20.1555	99.24	14.0884	99.24	9.18719	98.34	5.74365	98.34	3.35386	98.34	2.09921	98.34	1.33671	98.34	0.982716
99.34	30.2957	99.34	25.2823	99.34	19.7223	100.24	13.7311	100.24	8.97551	99.34	5.63146	99.34	3.28386	99.34	2.0696	99.34	1.3121	99.34	0.977947
100.34	29.5669	100.34	24.6987	100.34	19.2434	101.24	13.4171	101.24	8.74281	100.34	5.50217	100.34	3.20222	100.34	2.01913	100.34	1.30202	100.34	0.96154
101.34	28.8532	101.34	24.1269	101.34	18.8203	102.24	13.1168	102.24	8.52418	101.34	5.37803	101.34	3.13034	101.34	1.98476	101.34	1.29921	101.34	0.945137
102.34	28.2239	102.34	23.5483	102.34	18.3724	103.24	12.8258	103.24	8.33778	102.34	5.24084	102.34	3.05815	102.34	1.93554	102.34	1.26287	102.34	0.928806
103.34	27.5602	103.34	23.0257	103.34	17.9594	104.24	12.5224	104.24	8.1732	103.34	5.11818	103.34	3.00769	103.34	1.90437	103.34	1.25944	103.34	0.945137
104.34	26.931	104.34	22.5172	104.34	17.5735	105.24	12.2601	105.24	7.99247	104.34	5.01826	104.34	2.95034	104.34	1.86687	104.34	1.25163	104.34	0.958103
105.34	26.3528	105.34	22.0269	105.34	17.1719	106.24	12	106.24	7.83234	105.34	4.91037	105.34	2.90807	105.34	1.83944	105.34	1.23358	105.34	0.946697
106.34	25.7922	106.34	21.5565	106.34	16.7793	107.24	11.7459	107.24	7.64664	106.34	4.81865	106.34	2.86042	106.34	1.8164	106.34	1.23202	106.34	0.946774
107.34	25.2254	107.34	21.1104	107.34	16.3954	108.24	11.5	108.24	7.50547	107.34	4.72443	107.34	2.81323	107.34	1.78867	107.34	1.21561	107.34	0.940449
108.34	24.6157	108.34	20.6609	108.34	16.0461	109.24	11.23	109.24	7.33855	108.34	4.63107	108.34	2.76432	108.34	1.77077	108.34	1.22546	108.34	0.940449
109.34	24.036	109.34	20.171	109.34	15.7012	110.24	10.9632	110.24	7.17012	109.34	4.53146	109.34	2.71198	109.34	1.74804	109.34	1.22225	109.34	0.936932
110.34	23.5	110.34	19.6823	110.34	15.3465	111.24	10.7457	111.24	6.99094	110.34	4.41545	110.34	2.63347	110.34	1.71367	110.34	1.19764	110.34	0.904198
111.34	22.9688	111.34	19.2429	111.34	15.0164	112.24	10.5347	112.24	6.82922	111.34	4.31388	111.34	2.58425	111.34	1.68906	111.34	1.17655	111.34	0.886543
112.34	22.4672	112.34	18.8031	112.34	14.6797	113.24	10.3126	113.24	6.66766	112.34	4.21584	112.34	2.51394	112.34	1.65281	112.34	1.14686	112.34	0.855293
113.34	21.9887	113.34	18.421	113.34	14.3645	114.24	10.0842	114.24	6.5177	113.34	4.13427	113.34	2.44558	113.34	1.63046	113.34	1.10624	113.34	0.8424
114.34	21.5555	114.34	18.0354	114.34	14.0754	115.24	9.86241	115.24	6.37918	114.34	4.06427	114.34	2.38503	114.34	1.61054	114.34	1.0946	114.34	0.824432
115.34	21.1047	115.34	17.6417	115.34	13.7715	116.24	9.66108	116.24	6.2466	115.34	4.01193	115.34	2.35221	115.34	1.57968	115.34	1.08514	115.34	0.819351
116.34	20.6746	116.34	17.2804	116.34	13.4738	117.24	9.47902	117.24	6.14109	116.34	3.93185	116.34	2.30495	116.34	1.55819	116.34	1.06366	116.34	0.81115
117.34	20.2922	117.34	16.978	117.34	13.1895	118.24	9.29581	118.24	6.03016	117.34	3.86974	117.34	2.25261	117.34	1.5289	117.34	1.06366	117.34	0.816231
118.34	19.8805	118.34	16.6675	118.34	12.9481	119.24	9.12944	119.24	5.91573	118.34	3.79943	118.34	2.21823	118.34	1.50585	118.34	1.0621	118.34	0.814274
119.34	19.4669	119.34	16.3308	119.34	12.7142	120.24	8.97062	120.24	5.80458	119.34	3.74208	119.34	2.19213	119.34	1.48132	119.34	1.0653	119.34	0.817478
120.34	19.1161	120.34	16.0011	120.34	12.4938	121.24	8.8014	121.24	5.69426	120.34	3.68341	120.34	2.17096	120.34	1.47968	120.34	1.07499	120.34	0.819351
121.34	18.7532	121.34	15.7004	121.34	12.2715	122.24	8.6244	122.24	5.58727	121.34	3.6049	121.34	2.13346	121.34	1.45858	121.34	1.04725	121.34	0.819038
122.34	18.3641	122.34	15.4112	122.34	12.0325	123.24	8.463	123.24	5.48602	122.34	3.53459	122.34	2.10229	122.34	1.43085	122.34	1.02772	122.34	0.791618
123.34	17.9852	123.34	15.1089	123.34	11.7926	124.24	8.29269	124.24	5.38446	123.34	3.46271	123.34	2.06159	123.34	1.38984	123.34	0.986706	123.34	0.770523
124.34	17.6321	124.34	14.8163	124.34	11.5703	125.24	8.15092	125.24	5.30331	124.34	3.4006	124.34	2.0405	124.34	1.38671	124.34	0.973816	124.34	0.780293
125.34	17.2939	125.34	14.5418	125.34	11.3645	126.24	8.02027	126.24	5.22532	125.34	3.33349	125.34	2.03042	125.34	1.3864	125.34	0.975456	125.34	0.78154
126.34	16.959	126.34	14.2722	126.34	11.1653	127.24	7.86538	127.24	5.12746	126.34	3.26701	126.34	1.98503	126.34	1.36874	126.34	0.954285	126.34	0.762245
127.34	16.675	127.34	14.0222	127.34	10.9578	128.24	7.71499	128.24	5.03567	127.34	3.19506	127.34	1.95222	127.34	1.33749	127.34	0.954285	127.34	0.752167
128.34	16.3871	128.34	13.7444	128.34	10.768	129.24	7.58062	129.24	4.95364	128.34	3.12443	128.34	1.92292	128.34	1.30976	128.34	0.952721	128.34	0.750607
129.34	16.075	129.34	13.5108	129.34	10.5867	130.24	7.42718	130.24	4.86074	129.34	3.07209	129.34	1.903	129.34	1.30156	129.34	0.97538	129.34	0.770138
130.34	15.7286	130.34	13.2526	130.34	10.3774	131.24	7.30566	131.24	4.76852	130.34	2.99709	130.34	1.84753	130.34	1.26249	130.34	0.955845	130.34	0.743965
131.34	15.4539	131.34	13.0304	131.34	10.1879	132.24	7.17636	132.24	4.68023	131.34	2.94318	131.34	1.80651	131.34	1.24101	131.34	0.939442	131.34	0.742401
132.34	15.2153	132.34	12.8226	132.34	10.0067	133.24	7.04491	133.24	4.59293	132.34	2.8924	132.34	1.77721	132.34	1.23124	132.34	0.935925	132.34	0.750603
133.34	14.9539	133.34	12.6104	133.34	9.8465	134.24	6.93508	134.24	4.50255	133.34	2.86123	133.34	1.74597	133.34	1.21296	133.34	0.919518	133.34	0.743965
134.34	14.6765	134.34	12.4143	134.34	9.68478	135.24	6.80682	135.24	4.41343	134.34	2.82396	134.34	1.70878	134.34	1.20382	134.34	0.91827	134.34	0.732635
135.34	14.4146	135.34	12.1921	135.34	9.53439	136.24	6.71269	136.24	4.34227	135.34	2.78428	135.34	1.67566	135.34	1.18398	135.34	0.908268	135.34	0.713104
136.34	14.2024	136.34	11.9909	136.34	9.38564	137.24	6.60659	137.24	4.28	136.34	2.74553	136.34	1.6644	136.34	1.17226	136.34	0.905064	136.34	0.729198
137.34	13.9962	137.34	11.7949	137.34	9.22892	138.24	6.49492	138.24	4.19958	137.34	2.71428	137.34	1.63503	137.34	1.16257	137.34	0.896862	137.34	0.713104
138.34	13.7664	138.34	11.5729	138.34	9.0476	139.24	6.40353	139.24	4.14725	138.34	2.66185	138.34	1.60253	138.34	1.14171	138.34	0.873817	138.34	0.683731
139.34	13.5474	139.34	11.4031	139.34	8.93642	140.24	6.29383	140.24	4.08677	139.34	2.62607	139.34	1.59253	139.34	1.14343	139.34	0.867565	139.34	0.695213
140.34	13.3153	140.34	11.2198	140.34	8.79611	141.24	6.21402	141.24	4.02493	140.34	2.58186	140.34	1.56316	140.34	1.14023	140.34	0.854286	140.34	0.692013
141.34	13.1062	141.34	11.0612	141.34	8.67338	142.24	6.12195	142.24	3.96379	141.34	2.54592	141.34	1.54519	141.34	1.12031	141.34	0.864052	141.34	0.691933
142.34	12.9032	142.34	10.8913	142.34	8.54221	143.24	6.04123	143.24	3.92246	142.34	2.5135	142.34	1.50417	142.34	1.1089	142.34	0.847645	142.34	0.681854
143.34	12.7056	143.34	10.7296	143.34	8.43291	144.24	5.96086	144.24	3.86317	143.34	2.49201	143.34	1.50261	143.34	1.10867	143.34	0.847721	143.34	0.683495
144.34	12.5145	144.34	10.5776	144.34	8.31213	145.24	5.86171	145.24	3.82496	144.34	2.46115	144.34	1.48307	144.34	1.10077	144.34	0.846394	144.34	0.692009
145.34	12.325	145.34	10.419	145.34	8.17658	146.24	5.7621	146.24	3.77574	145.34	2.43147	145.34	1.47331	145.34	1.09101	145.34	0.844521	145.34	0.690372
146.34	12.1438	146.34	10.2604	146.34	8.06212	147.24	5.68202	147.24	3.72809	146.34	2.41193	146.34	1.46354	146.34	1.07109	146.34	0.836315	146.34	0.690056
147.34	11.9735	147.34	10.1215	147.34	7.95431	148.24	5.59554	148.24	3.68105	147.34	2.4006	147.34	1.45182	147.34	1.07929	147.34	0.834751	147.34	0.701462
148.34	11.784	148.34	9.98114	148.34	7.84455	149.24	5.52796	149.24	3.64777	148.34	2.37412	148.34	1.42409	148.34	1.05312	148.34	0.836315	148.34	0.701385
149.34	11.6275	149.34	9.84247	149.34	7.74853	150.24	5.43468	150.24	3.58348	149.34	2.34513	149.34	1.40776	149.34	1.0453	149.34	0.844597	149.34	0.703339
150.34	11.4378	150.34	9.69872	150.34	7.6097	151.24	5.35932	151.24	3.52304	150.34	2.30599	150.34	1.36737	150.34	1.01554	150.34	0.818657	150.34	0.683727
151.34	11.2758	151.34	9.5745	151.34	7.50822	152.24	5.29859	152.24	3.46418	151.34	2.29599	151.34	1.33581	151.34	0.994133	151.34	0.798817	151.34	0.675293
152.34	11.1091	152.34	9.45341	152.34	7.40041	153.24	5.23672	153.24	3.40895	152.34	2.26662	152.34	1.30807	152.34	0.974682	152.34	0.788738	152.34	0.675606
153.34	10.9589	153.34	9.33427	153.34	7.27767	154.24	5.17334	154.24	3.36511	153.34	2.22591	153.34	1.28378	153.34	0.952259	153.34	0.767876	153.34	0.670448
154.34	10.7988	154.34	9.20185	154.34	7.18283	155.24	5.10393	155.24	3.32695	154.34	2.18303	154.34	1.2737	154.34	0.940228	154.34	0.746471	154.34	0.670135
155.34	10.6693	155.34	9.07263	155.34	7.09775	156.24	5.03543	156.24	3.27759	155.34	2.15693	155.34	1.2769	155.34	0.950069	155.34	0.738266	155.34	0.685055
156.34	10.5309	156.34	8.94396	156.34	7.0051	157.24	4.95573	157.24	3.23742	156.34	2.11303	156.34	1.25417	156.34	0.942181	156.34	0.72694	156.34	0.66584
157.34	10.3937	157.34	8.82412	157.34	6.91681	158.24	4.88214	158.24	3.19336	157.34	2.07677	157.34	1.25417	157.34	0.94054	157.34	0.72694	157.34	0.654434
158.34	10.2727	158.34	8.72138	158.34	6.85314	159.24	4.82545	159.24	3.18206	158.34	2.05412	158.34	1.24276	158.34	0.932022	158.34	0.717175	158.34	0.642792
159.34	10.1712	159.34	8.64138	159.34	6.78283	160.24	4.76395	160.24	3.15657	159.34	2.04435	159.34	1.24253	159.34	0.952023	159.34	0.735222	159.34	0.642792
160.34	10.0422	160.34	8.53388	160.34	6.69611	161.24	4.70546	161.24	3.10934	160.34	2.02639	160.34	1.23308	160.34	0.944057	160.34	0.735458	160.34	0.641232
161.34	9.90355	161.34	8.41278	161.34	6.61447	162.24	4.65667	162.24	3.07071	161.34	1.99553	161.34	1.20534	161.34	0.922649	161.34	0.717175	161.34	0.619743
162.34	9.76918	162.34	8.31474	162.34	6.55392	163.24	4.60651	163.24	3.02203	162.34	1.96936	162.34	1.19558	162.34	0.914448	162.34	0.717175	162.34	0.613106
163.34	9.6305	163.34	8.21513	163.34	6.45908	164.24	4.5366	164.24	2.97485	163.34	1.93498	163.34	1.16433	163.34	0.883194	163.34	0.69733	163.34	0.583805
164.34	9.50777	164.34	8.11544	164.34	6.37767	165.24	4.50022	165.24	2.93371	164.34	1.88607	164.34	1.14636	164.34	0.863586	164.34	0.687801	164.34	0.574043
165.34	9.41613	165.34	8.03505	165.34	6.31525	166.24	4.43496	166.24	2.88453	165.34	1.88232	165.34	1.153	165.34	0.86179	165.34	0.69569	165.34	0.582245
166.34	9.3266	166.34	7.92685	166.34	6.23674	167.24	4.38218	167.24	2.83364	166.34	1.8467	166.34	1.13659	166.34	0.852337	166.34	0.669518	166.34	0.565838
167.34	9.21722	167.34	7.82412	167.34	6.1633	168.24	4.33355	168.24	2.81125	167.34	1.82053	167.34	1.12019	167.34	0.84726	167.34	0.664833	167.34	0.562714
168.34	9.1434	168.34	7.74247	168.34	6.10588	169.24	4.30941	169.24	2.80313	168.34	1.82209	168.34	1.11518	168.34	0.860229	168.34	0.668034	168.34	0.562714
169.34	9.06176	169.34	7.6788	169.34	6.05392	170.24	4.2557	170.24	2.75957	169.34	1.82873	169.34	1.11237	169.34	0.86718	169.34	0.684753	169.34	0.580685
170.34	8.95707	170.34	7.5956	170.34	5.96721	171.24	4.21218	171.24	2.72582	170.34	1.80412	170.34	1.09597	170.34	0.852337	170.34	0.640533	170.34	0.572479
171.34	8.85277	171.34	7.50888	171.34	5.91174	172.24	4.20953	172.24	2.73137	171.34	1.77951	171.34	1.083	171.34	0.841011	171.34	0.643738	171.34	0.549435
172.34	8.78246	172.34	7.4581	172.34	5.884	173.24	4.16562	173.24	2.7152	172.34	1.78928	172.34	1.10065	172.34	0.86718	172.34	0.673035	172.34	0.568966
173.34	8.68402	173.34	7.37958	173.34	5.81525	174.24	4.13475	174.24	2.6973	173.34	1.79084	173.34	1.09557	173.34	0.871868	173.34	0.684361	173.34	0.577164
174.34	8.59425	174.34	7.31911	174.34	5.76298	175.24	4.09387	175.24	2.67626	174.34	1.77295	174.34	1.09565	174.34	0.871944	174.34	0.684048	174.34	0.581932
175.34	8.50472	175.34	7.25068	175.34	5.71251	176.24	4.0728	176.24	2.65832	175.34	1.74513	175.34	1.08425	175.34	0.882023	175.34	0.685925	175.34	0.582245
176.34	8.43441	176.34	7.19208	176.34	5.66173	177.24	4.02597	177.24	2.63961	176.34	1.73224	176.34	1.07604	176.34	0.871868	176.34	0.692562	176.34	0.580681
177.34	8.33793	177.34	7.11357	177.34	5.60431	178.24	3.98409	178.24	2.6368	177.34	1.71428	177.34	1.05651	177.34	0.852261	177.34	0.685925	177.34	0.59201
178.34	8.25629	178.34	7.05146	178.34	5.54416	179.24	3.97277	179.24	2.62508	178.34	1.69474	178.34	1.04519	178.34	0.832413	178.34	0.676159	178.34	0.590446
179.34	8.21566	179.34	7.00068	179.34	5.50666	180.24	3.93042	180.24	2.60266	179.34	1.69162	179.34	1.0537	179.34	0.812885	179.34	0.674599	179.34	0.588886
180.34	8.10933	180.34	6.92568	180.34	5.42814	181.24	3.91051	181.24	2.64017	180.34	1.67521	180.34	1.04011	180.34	0.781948	180.34	0.656628	180.34	0.597088
181.34	8.04191	181.34	6.8781	181.34	5.41025					181.34	1.6749	181.34	0.995655	181.34	0.799759	181.34	0.636784	181.34	0.644432
S221R
Cycle: 25 S221R 20000 nM_X	Cycle: 25 S221R 20000 nM_Y	Cycle: 26 S221R 10000 nM_X	Cycle: 26 S221R 10000 nM_Y	Cycle: 27 S221R 5000 nM_X	Cycle: 27 S221R 5000 nM_Y	Cycle: 28 S221R 2500 nM_X	Cycle: 28 S221R 2500 nM_Y	Cycle: 29 S221R 1250 nM_X	Cycle: 29 S221R 1250 nM_Y	Cycle: 30 S221R 625 nM_X	Cycle: 30 S221R 625 nM_Y	Cycle: 31 S221R 312.5 nM_X	Cycle: 31 S221R 312.5 nM_Y	Cycle: 32 S221R 156.25 nM_X	Cycle: 32 S221R 156.25 nM_Y	Cycle: 33 S221R 78.125 nM_X	Cycle: 33 S221R 78.125 nM_Y	Cycle: 34 S221R 39.0625 nM_X	Cycle: 34 S221R 39.0625 nM_Y
-56.66	0.0143287	-56.66	-0.00771642	-56.66	0.00205302	-56.66	-0.0200531	-56.66	-0.0458519	-56.66	-0.0483735	-56.66	-0.0655434	-56.66	-0.0468132	-56.66	0.070626	-56.66	-0.030864
-55.66	-0.0167427	-55.66	-0.011055	-55.66	-0.00636292	-55.66	-0.00854492	-55.66	-0.0362968	-55.66	-0.0122566	-55.66	-0.0852852	-55.66	-0.0500717	-55.66	0.0376015	-55.66	-0.00451279
-54.66	-0.0543022	-54.66	-0.039238	-54.66	-0.053688	-54.66	-0.0347786	-54.66	-0.0526886	-54.66	-0.0451317	-54.66	-0.124802	-54.66	-0.0529442	-54.66	0.0117607	-54.66	-0.0212936
-53.66	-0.0731812	-53.66	-0.0658493	-53.66	-0.0756912	-53.66	-0.0665474	-53.66	-0.0532837	-53.66	-0.0721321	-53.66	-0.146801	-53.66	-0.0815887	-53.66	-0.0152435	-53.66	-0.039856
-52.66	-0.0820073	-52.66	-0.0861615	-52.66	-0.0978764	-52.66	-0.0692014	-52.66	-0.0539845	-52.66	-0.0920552	-52.66	-0.154147	-52.66	-0.0924481	-52.66	-0.0336026	-52.66	-0.0487622
-51.66	-0.0632173	-51.66	-0.0872155	-51.66	-0.0954171	-51.66	-0.0568963	-51.66	-0.0534784	-51.66	-0.101311	-51.66	-0.137154	-51.66	-0.0833436	-51.66	-0.0264512	-51.66	-0.0563813
-50.66	-0.0323501	-50.66	-0.0778327	-50.66	-0.0761886	-50.66	-0.0194678	-50.66	-0.0322967	-50.66	-0.0591178	-50.66	-0.10441	-50.66	-0.0708365	-50.66	-0.0139441	-50.66	-0.0369201
-49.66	-0.0836707	-49.66	-0.156886	-49.66	-0.123679	-49.66	-0.0774261	-49.66	-0.101272	-49.66	-0.10184	-49.66	-0.119716	-49.66	-0.123641	-49.66	-0.0648719	-49.66	-0.0995666
-48.66	-0.0804994	-48.66	-0.0915277	-48.66	-0.132307	-48.66	-0.0168321	-48.66	-0.0735719	-48.66	-0.0725763	-48.66	-0.116701	-48.66	-0.0905473	-48.66	-0.0879533	-48.66	-0.0487382
-47.66	-0.0218998	-47.66	-0.0783993	-47.66	-0.108005	-47.66	-0.0629994	-47.66	-0.105594	-47.66	-0.0779606	-47.66	-0.0955235	-47.66	-0.0635868	-47.66	-0.0405232	-47.66	-0.024593
-46.66	-0.0861168	-46.66	-0.077301	-46.66	-0.0904999	-46.66	-0.0731544	-46.66	-0.0445786	-46.66	-0.101162	-46.66	-0.140205	-46.66	-0.135384	-46.66	-0.0950546	-46.66	-0.0367012
-45.66	-0.0168918	-45.66	-0.0197185	-45.66	-0.070103	-45.66	0.0104482	-45.66	-0.0102733	-45.66	-0.0111545	-45.66	-0.098717	-45.66	-0.0502971	-45.66	-0.0112956	-45.66	0.00471467
-44.66	-0.0268323	-44.66	0.00190383	-44.66	-0.037235	-44.66	0.0157359	-44.66	-0.00701493	-44.66	-0.0125844	-44.66	-0.0824887	-44.66	-0.0122716	-44.66	0.0250896	-44.66	0.040787
-43.66	-0.0277169	-43.66	0.00219035	-43.66	0.0136001	-43.66	-0.0246766	-43.66	-0.0571167	-43.66	-0.0412781	-43.66	-0.104934	-43.66	-0.0693276	-43.66	0.00553203	-43.66	-0.0193932
-42.66	-0.0887753	-42.66	-0.00292933	-42.66	-0.0784718	-42.66	-0.0547177	-42.66	-0.0641094	-42.66	-0.0615536	-42.66	-0.0954434	-42.66	-0.0467106	-42.66	0.0250248	-42.66	0.0197071
-41.66	-0.112867	-41.66	-0.000928462	-41.66	-0.174753	-41.66	-0.0984207	-41.66	-0.0768753	-41.66	-0.0673652	-41.66	-0.0884414	-41.66	-0.0282264	-41.66	0.0544457	-41.66	0.052958
-40.66	-0.117634	-40.66	0.0134465	-40.66	-0.0806125	-40.66	-0.076939	-40.66	-0.0305485	-40.66	-0.0447887	-40.66	-0.0393032	-40.66	-0.0119785	-40.66	0.0496022	-40.66	0.0820957
-39.66	-0.10646	-39.66	0.0281338	-39.66	-0.0749851	-39.66	-0.0459209	-39.66	-0.0330463	-39.66	-0.0370556	-39.66	-0.0777393	-39.66	-0.0140873	-39.66	0.0166325	-39.66	0.0275654
-38.66	-0.0725937	-38.66	-0.00362396	-38.66	-0.0853386	-38.66	-0.0433044	-38.66	-0.0628548	-38.66	-0.0369377	-38.66	-0.105671	-38.66	-0.0420189	-38.66	-0.00661087	-38.66	0.0126801
-37.66	-0.0734055	-37.66	-0.0318596	-37.66	-0.103652	-37.66	-0.0292733	-37.66	-0.053508	-37.66	-0.032985	-37.66	-0.0931237	-37.66	-0.0478318	-37.66	-0.0367196	-37.66	-0.00266194
-36.66	-0.0175171	-36.66	-0.0188599	-36.66	-0.0677605	-36.66	0.0035705	-36.66	-0.0582429	-36.66	-0.0674058	-36.66	-0.0834046	-36.66	-0.0310784	-36.66	-0.0252801	-36.66	0.00877374
-35.66	0.00365138	-35.66	-0.00894094	-35.66	-0.0663598	-35.66	0.0102851	-35.66	-0.0205147	-35.66	-0.0671761	-35.66	-0.0421593	-35.66	8.34465e-06	-35.66	-0.0119278	-35.66	0.0417373
-34.66	-0.0215083	-34.66	0.0154332	-34.66	-0.0533153	-34.66	-0.00666916	-34.66	0.00854766	-34.66	-0.042802	-34.66	-0.0115367	-34.66	0.0388364	-34.66	0.0352582	-34.66	0.0790051
-33.66	-0.0343482	-33.66	0.0201676	-33.66	-0.066548	-33.66	-0.00967091	-33.66	-0.00624913	-33.66	-0.0642402	-33.66	-0.0509421	-33.66	0.0452111	-33.66	0.0301507	-33.66	0.0853799
-32.66	-0.0507559	-32.66	-0.0060057	-32.66	-0.112329	-32.66	0.00665909	-32.66	0.0164858	-32.66	-0.0509581	-32.66	-0.0294585	-32.66	0.0865389	-32.66	0.0728059	-32.66	0.121707
-31.66	-0.0686873	-31.66	-0.0305747	-31.66	-0.122288	-31.66	0.0129472	-31.66	-0.00972736	-31.66	-0.0691985	-31.66	-0.0676993	-31.66	0.0447809	-31.66	0.0333139	-31.66	0.0884668
-30.66	-0.0875937	-30.66	-0.0479171	-30.66	-0.142445	-30.66	0.0120118	-30.66	-0.031758	-30.66	-0.0730292	-30.66	-0.091294	-30.66	0.0375932	-30.66	0.00815898	-30.66	0.0844033
-29.66	-0.10146	-29.66	-0.0551456	-29.66	-0.144673	-29.66	0.00634348	-29.66	-0.0327343	-29.66	-0.0840839	-29.66	-0.103207	-29.66	0.0288044	-29.66	-0.00578725	-29.66	0.0478016
-28.66	-0.0994995	-28.66	-0.0629508	-28.66	-0.143025	-28.66	0.00674367	-28.66	-0.0292099	-28.66	-0.0918891	-28.66	-0.101247	-28.66	0.0225632	-28.66	-0.0154655	-28.66	0.0267174
-27.66	-0.0756873	-27.66	-0.0653113	-27.66	-0.135933	-27.66	0.0336801	-27.66	-0.0331343	-27.66	-0.073078	-27.66	-0.0840758	-27.66	0.0284044	-27.66	-0.00485981	-27.66	0.0256807
-26.66	-0.0716099	-26.66	-0.0745128	-26.66	-0.126541	-26.66	0.0100247	-26.66	-0.0306171	-26.66	-0.0898594	-26.66	-0.0995296	-26.66	0.0242802	-26.66	-0.00523412	-26.66	0.0155407
-25.66	-0.0618095	-25.66	-0.0826836	-25.66	-0.115414	-25.66	0.0069313	-25.66	-0.0208206	-25.66	-0.0917015	-25.66	-0.101059	-25.66	0.0129852	-25.66	-0.00231171	-25.66	0.0153389
-24.66	-0.058376	-24.66	-0.0804974	-24.66	-0.113308	-24.66	-0.00103724	-24.66	-0.0108219	-24.66	-0.0882641	-24.66	-0.0992619	-24.66	0.0147785	-24.66	-0.000201821	-24.66	0.0174488
-23.66	-0.0581398	-23.66	-0.0723724	-23.66	-0.0934639	-23.66	0.0137291	-23.66	-0.000743866	-23.66	-0.0798264	-23.66	-0.0993385	-23.66	0.0229073	-23.66	0.0161247	-23.66	0.0158081
-22.66	-0.0764587	-22.66	-0.0727241	-22.66	-0.103581	-22.66	-0.00302958	-22.66	-0.00101542	-22.66	-0.0879905	-22.66	-0.11102	-22.66	0.0147431	-22.66	0.00757146	-22.66	0.0138924
-21.66	-0.095782	-21.66	-0.0806377	-21.66	-0.111884	-21.66	0.0132725	-21.66	-0.0223682	-21.66	-0.0963733	-21.66	-0.0830753	-21.66	0.0258877	-21.66	0.0499699	-21.66	0.0496495
-20.66	0.00177681	-20.66	-0.00425422	-20.66	-0.0206574	-20.66	0.109191	-20.66	-0.157548	-20.66	-0.231942	-20.66	-0.346455	-20.66	-0.309602	-20.66	-0.439507	-20.66	-0.49381
-19.66	0.041367	-19.66	-0.00223881	-19.66	-0.161377	-19.66	-0.147701	-19.66	-0.193889	-19.66	-0.28907	-19.66	-0.243896	-19.66	-0.170791	-19.66	-0.222724	-19.66	-0.20148
-18.66	-0.0414375	-18.66	-0.0473884	-18.66	-0.0925392	-18.66	-0.0587105	-18.66	-0.0141968	-18.66	-0.0864815	-18.66	-0.0521683	-18.66	-0.0033592	-18.66	-0.0512336	-18.66	-0.0140518
-17.66	-0.0244199	-17.66	-0.0680295	-17.66	-0.059744	-17.66	-0.0670835	-17.66	-0.0656186	-17.66	-0.0770437	-17.66	-0.100229	-17.66	-0.0790769	-17.66	-0.140234	-17.66	-0.111254
-16.66	-0.00109243	-16.66	-0.0529037	-16.66	-0.0739913	-16.66	-0.058599	-16.66	-0.143774	-16.66	-0.137388	-16.66	-0.234247	-16.66	-0.178407	-16.66	-0.222997	-16.66	-0.205347
-15.66	0.000828713	-15.66	-0.0496512	-15.66	-0.10012	-15.66	-0.0467558	-15.66	-0.128024	-15.66	-0.148513	-15.66	-0.24615	-15.66	-0.186015	-15.66	-0.194358	-15.66	-0.170066
-14.66	-0.021264	-14.66	-0.0597162	-14.66	-0.112054	-14.66	-0.0439271	-14.66	-0.0712099	-14.66	-0.083497	-14.66	-0.181138	-14.66	-0.0963907	-14.66	-0.0999651	-14.66	-0.0858316
-13.66	-0.0051804	-13.66	-0.0569115	-13.66	-0.0583916	-13.66	-0.00862507	-13.66	-4.58192e-05	-13.66	-0.0169449	-13.66	-0.0934906	-13.66	-0.0220261	-13.66	-0.0038834	-13.66	-0.0158425
-12.66	0.00712547	-12.66	-0.0563244	-12.66	-0.0281986	-12.66	0.00868187	-12.66	0.0102268	-12.66	0.00020561	-12.66	-0.0715756	-12.66	-0.00635948	-12.66	0.0290485	-12.66	0.00599632
-11.66	-0.00336839	-11.66	-0.0402565	-11.66	-0.0371285	-11.66	0.00131224	-11.66	0.00481032	-11.66	0.00392912	-11.66	-0.0542565	-11.66	-0.00708772	-11.66	0.0201187	-11.66	-0.001606
-10.66	0.00618818	-10.66	-0.0291397	-10.66	-0.0275719	-10.66	0.00110319	-10.66	0.00460127	-10.66	0.0141113	-10.66	-0.0150902	-10.66	0.00402907	-10.66	0.0214699	-10.66	-0.011348
-9.66	0.0260006	-9.66	-0.0210422	-9.66	-0.00931967	-9.66	0.01115	-9.66	0.00292932	-9.66	0.0136906	-9.66	0.0340191	-9.66	0.00392114	-9.66	0.021751	-9.66	0.00659143
-8.66	0.00857849	-8.66	-0.0219849	-8.66	-0.0102623	-8.66	0.000369266	-8.66	-0.00621109	-8.66	0.0111877	-8.66	0.0456574	-8.66	0.00298233	-8.66	0.0110466	-8.66	0.00877686
-7.66	0.00338364	-7.66	0.0189133	-7.66	0.0223579	-7.66	0.00650024	-7.66	-0.0079689	-7.66	0.010994	-7.66	0.0735092	-7.66	0.0109901	-7.66	0.00928879	-7.66	0.0167847
-6.66	0.00354004	-6.66	0.058445	-6.66	0.0632172	-6.66	0.00822067	-6.66	0.0121078	-6.66	0.0228691	-6.66	0.0982742	-6.66	0.0310669	-6.66	0.0110092	-6.66	0.0384254
-5.66	0.00381471	-5.66	0.0990334	-5.66	0.0946617	-5.66	0.018261	-5.66	0.0319138	-5.66	0.0231438	-5.66	0.0934715	-5.66	0.0411072	-5.66	0.00151827	-5.66	0.0320587
-4.66	-0.0151631	-4.66	0.122635	-4.66	0.11631	-4.66	0.010609	-4.66	0.0324673	-4.66	0.0139316	-4.66	0.0842594	-4.66	0.0514263	-4.66	-0.00777399	-4.66	0.0196422
-3.66	-0.0330304	-3.66	0.14063	-3.66	0.106336	-3.66	0.0256359	-3.66	0.0635082	-3.66	-0.0187787	-3.66	0.0679561	-3.66	0.0398914	-3.66	-0.0129841	-3.66	0.00623051
-2.66	-0.027381	-2.66	0.143075	-2.66	0.0860452	-2.66	0.0412835	-2.66	0.049859	-2.66	-0.0522719	-2.66	0.0555581	-2.66	0.00983518	-2.66	-0.0184279	-2.66	-0.0105429
-1.66	0.0831839	-1.66	0.174733	-1.66	0.107941	-1.66	0.174584	-1.66	0.0619895	-1.66	0.000950485	-1.66	0.0744063	-1.66	0.0907942	-1.66	0.0445601	-1.66	0.095101
-0.66	0.471792	-0.66	0.580213	-0.66	0.458967	-0.66	0.559598	-0.66	0.628797	-0.66	0.428541	-0.66	0.500745	-0.66	0.485963	-0.66	0.457696	-0.66	0.596364
0.34	-21.2744	0.34	-10.1579	0.34	-6.10754	0.34	-3.53504	0.34	-2.02904	0.34	-1.62445	0.34	-1.1242	0.34	-0.738747	0.34	-0.82631	0.34	-0.556706
1.34	5.5972	1.34	1.93023	1.34	1.48703	1.34	0.801564	1.34	0.504124	1.34	0.326367	1.34	0.339902	1.34	0.255196	1.34	0.154744	1.34	0.0812232
2.34	-0.0990114	2.34	-0.132386	2.34	-0.184491	2.34	-0.231362	2.34	-0.103726	2.34	-0.24437	2.34	-0.0791216	2.34	0.0149221	2.34	-0.0637331	2.34	-0.0255327
3.34	-0.0108898	3.34	-0.0619953	3.34	-0.120742	3.34	-0.193629	3.34	-0.148024	3.34	-0.176249	3.34	-0.133338	3.34	-0.0720317	3.34	-0.124121	3.34	-0.0952213
4.34	0.0216345	4.34	-0.0880686	4.34	-0.152049	4.34	-0.167201	4.34	-0.134406	4.34	-0.200289	4.34	-0.143084	4.34	-0.102633	4.34	-0.102694	4.34	-0.106528
5.34	0.127946	5.34	0.0187123	5.34	-0.0547969	5.34	-0.0605762	5.34	-0.0949695	5.34	-0.164286	5.34	-0.0966899	5.34	-0.0499141	5.34	-0.0336483	5.34	-0.0358417
6.34	0.214034	6.34	0.225974	6.34	-0.0749602	6.34	-0.00566244	6.34	-0.028337	6.34	-0.135465	6.34	-0.0320907	6.34	-0.0195327	6.34	0.0147042	6.34	0.0225892
7.34	0.188331	7.34	0.180583	7.34	-0.0287102	7.34	-0.00675666	7.34	-0.0376328	7.34	-0.11023	7.34	0.0156471	7.34	0.0172645	7.34	-0.0161523	7.34	-0.00318992
8.34	0.269165	8.34	0.162742	8.34	0.0471226	8.34	-0.00287282	8.34	0.0693737	8.34	-0.0443958	8.34	0.0590588	8.34	0.0570828	8.34	0.0257756	8.34	0.038345
9.34	0.307243	9.34	0.224181	9.34	0.0624688	9.34	0.0665314	9.34	0.094249	9.34	-0.0384262	9.34	0.0776818	9.34	0.0772736	9.34	0.00525975	9.34	0.0768158
10.34	0.323932	10.34	0.291732	10.34	0.0889233	10.34	0.0915021	10.34	0.0902356	10.34	-0.0380679	10.34	0.0799969	10.34	0.0420102	10.34	-0.0335208	10.34	0.0806149
11.34	0.358462	11.34	0.283603	11.34	0.107123	11.34	0.0771245	11.34	0.0803097	11.34	-0.0543185	11.34	0.0476521	11.34	0.0226315	11.34	-0.0465709	11.34	0.0529546
12.34	0.403603	12.34	0.256866	12.34	0.103668	12.34	0.0846863	12.34	0.0850601	12.34	-0.0513687	12.34	0.0240402	12.34	-0.0302773	12.34	-0.0172119	12.34	0.0735626
13.34	0.420532	13.34	0.272315	13.34	0.134818	13.34	0.0916169	13.34	0.0853493	13.34	-6.17504e-05	13.34	0.0687058	13.34	-0.00983119	13.34	0.0189393	13.34	0.0940087
14.34	0.417056	14.34	0.285323	14.34	0.141422	14.34	0.095176	14.34	0.0446885	14.34	-0.0183036	14.34	0.0964806	14.34	0.0309136	14.34	0.00733876	14.34	0.053035
15.34	0.399605	15.34	0.269745	15.34	0.112717	15.34	0.0566293	15.34	-0.0168265	15.34	-0.0584105	15.34	0.0759813	15.34	0.0068208	15.34	-0.0258178	15.34	0.0028497
16.34	0.343777	16.34	0.193916	16.34	0.0830613	16.34	-0.0519332	16.34	-0.0531234	16.34	-0.0783004	16.34	-0.0162543	16.34	-0.0670546	16.34	-0.0757064	16.34	-0.0823554
17.34	0.358814	17.34	0.199268	17.34	0.102707	17.34	-0.0186161	17.34	-0.0334781	17.34	-0.0664676	17.34	-0.0207485	17.34	-0.0633472	17.34	-0.0767673	17.34	-0.0739597
18.34	0.388736	18.34	0.250282	18.34	0.112788	18.34	0.0387261	18.34	0.00941396	18.34	-0.0548255	18.34	0.00604939	18.34	-0.00592113	18.34	-0.0553596	18.34	-0.0392692
19.34	0.445922	19.34	0.263332	19.34	0.114898	19.34	0.0618511	19.34	0.0376164	19.34	-0.0449833	19.34	0.0237843	19.34	0.00923502	19.34	-0.0435604	19.34	0.0100247
20.34	0.515133	20.34	0.303246	20.34	0.135281	20.34	0.0802845	20.34	0.0513576	20.34	-0.0183483	20.34	0.0340122	20.34	0.0386776	20.34	-0.0184895	20.34	0.0249408
21.34	0.51604	21.34	0.323604	21.34	0.154078	21.34	0.100722	21.34	0.0585164	21.34	-0.0205699	21.34	0.039996	21.34	0.0282582	21.34	-0.0128986	21.34	0.0195187
22.34	0.522323	22.34	0.324886	22.34	0.153717	22.34	0.0660664	22.34	0.0499531	22.34	-0.0403789	22.34	0.0103413	22.34	-0.0060848	22.34	-0.0343479	22.34	-0.00380743
23.34	0.527134	23.34	0.336261	23.34	0.157829	23.34	0.0379864	23.34	0.0184399	23.34	-0.0879902	23.34	-0.0160183	23.34	-0.00635183	23.34	-0.0493816	23.34	0.00733149
24.34	0.560383	24.34	0.357872	24.34	0.165218	24.34	0.0502205	24.34	0.0126266	24.34	-0.0679436	24.34	-0.0234718	24.34	0.0234604	24.34	-0.0470695	24.34	0.0295677
25.34	0.597829	25.34	0.393754	25.34	0.163289	25.34	0.0810249	25.34	0.0188987	25.34	-0.0547173	25.34	-0.0136826	25.34	0.0464523	25.34	-0.0259507	25.34	0.0420883
26.34	0.621666	26.34	0.404697	26.34	0.173061	26.34	0.105251	26.34	0.0532032	26.34	-0.0290035	26.34	-0.00750387	26.34	0.0445095	26.34	-0.0361789	26.34	0.0420986
27.34	0.616665	27.34	0.407978	27.34	0.200874	27.34	0.127987	27.34	0.0756264	27.34	-0.0327568	27.34	-0.00461197	27.34	0.0281029	27.34	-0.0446167	27.34	0.0354576
28.34	0.624359	28.34	0.43708	28.34	0.239429	28.34	0.155212	28.34	0.0848843	28.34	-0.0348247	28.34	0.0112835	28.34	0.00579798	28.34	-0.0252002	28.34	0.0444027
29.34	0.637127	29.34	0.451409	29.34	0.250241	29.34	0.180947	29.34	0.0863193	29.34	-0.0513569	29.34	0.0158466	29.34	-0.00409281	29.34	-0.0124356	29.34	0.0360759
30.34	0.652534	30.34	0.460175	30.34	0.233227	30.34	0.183697	30.34	0.0676651	30.34	-0.0555611	30.34	-0.00320053	30.34	-0.00978088	30.34	0.00289154	30.34	0.0353851
31.34	0.656307	31.34	0.450748	31.34	0.201061	31.34	0.172317	31.34	0.0547978	31.34	-0.0633472	31.34	-0.0141109	31.34	-0.0239757	31.34	-0.0163006	31.34	0.0193173
32.34	0.654594	32.34	0.429737	32.34	0.171616	32.34	0.152634	32.34	0.0256653	32.34	-0.0859222	32.34	-0.0433235	32.34	-0.0420952	32.34	-0.0570755	32.34	0.0078392
33.34	0.671154	33.34	0.428017	33.34	0.156925	33.34	0.138336	33.34	0.0195694	33.34	-0.0974045	33.34	-0.0579338	33.34	-0.0286598	33.34	-0.0748901	33.34	0.0083847
34.34	0.681904	34.34	0.437203	34.34	0.146584	34.34	0.127991	34.34	0.0107883	34.34	-0.109314	34.34	-0.0682789	34.34	-0.0375172	34.34	-0.0836712	34.34	-0.00391352
35.34	0.71146	35.34	0.458947	35.34	0.156609	35.34	0.146222	35.34	0.0090946	35.34	-0.0992886	35.34	-0.0598179	35.34	-0.0309292	35.34	-0.0931774	35.34	-0.0118557
36.34	0.739243	36.34	0.470322	36.34	0.16642	36.34	0.154469	36.34	0.0173416	36.34	-0.0910378	36.34	-0.0613327	36.34	-0.0194778	36.34	-0.0751648	36.34	-0.0345459
37.34	0.74147	37.34	0.470989	37.34	0.171772	37.34	0.148495	37.34	0.0113678	37.34	-0.0872459	37.34	-0.0821495	37.34	-0.0497475	37.34	-0.0815277	37.34	-0.0521584
38.34	0.760261	38.34	0.488136	38.34	0.198688	38.34	0.135955	38.34	0.0105473	38.34	-0.0880665	38.34	-0.0977367	38.34	-0.0751804	38.34	-0.0921139	38.34	-0.0661815
39.34	0.752369	39.34	0.495949	39.34	0.210014	39.34	0.124626	39.34	0.0102348	39.34	-0.0818176	39.34	-0.127113	39.34	-0.0981483	39.34	-0.113132	39.34	-0.0904808
40.34	0.741626	40.34	0.519661	40.34	0.20943	40.34	0.107322	40.34	0.00995982	40.34	-0.0776371	40.34	-0.157307	40.34	-0.126469	40.34	-0.134812	40.34	-0.101143
41.34	0.743451	41.34	0.533047	41.34	0.206177	41.34	0.10743	41.34	0.0164764	41.34	-0.0607331	41.34	-0.18642	41.34	-0.149329	41.34	-0.159236	41.34	-0.110725
42.34	0.754558	42.34	0.558684	42.34	0.19939	42.34	0.105411	42.34	-0.00827873	42.34	-0.0580682	42.34	-0.204926	42.34	-0.172444	42.34	-0.174226	42.34	-0.119386
43.34	0.78635	43.34	0.592354	43.34	0.210403	43.34	0.137829	43.34	-0.0105476	43.34	-0.0552559	43.34	-0.202114	43.34	-0.163071	43.34	-0.184696	43.34	-0.142437
44.34	0.790806	44.34	0.624543	44.34	0.213295	44.34	0.171582	44.34	-0.0209385	44.34	-0.0672108	44.34	-0.189769	44.34	-0.139007	44.34	-0.182193	44.34	-0.144622
45.34	0.826078	45.34	0.657861	45.34	0.238412	45.34	0.214353	45.34	-0.0219144	45.34	-0.0651387	45.34	-0.174106	45.34	-0.122172	45.34	-0.145671	45.34	-0.1113
46.34	0.850338	46.34	0.701732	46.34	0.256111	46.34	0.250332	46.34	0.00234568	46.34	-0.0684589	46.34	-0.148205	46.34	-0.107602	46.34	-0.108132	46.34	-0.0646213
47.34	0.841507	47.34	0.693291	47.34	0.257359	47.34	0.257908	47.34	-0.00461161	47.34	-0.096584	47.34	-0.139145	47.34	-0.106666	47.34	-0.10532	47.34	-0.0614964
48.34	0.829205	48.34	0.686066	48.34	0.245056	48.34	0.245918	48.34	0.00261688	48.34	-0.0991211	48.34	-0.128716	48.34	-0.107327	48.34	-0.106293	48.34	-0.0527077
49.34	0.789478	49.34	0.664307	49.34	0.244389	49.34	0.223923	49.34	-0.00460815	49.34	-0.107914	49.34	-0.137192	49.34	-0.107914	49.34	-0.10696	49.34	-0.0517311
50.34	0.794788	50.34	0.641883	50.34	0.234855	50.34	0.210017	50.34	-0.00562739	50.34	-0.100728	50.34	-0.128052	50.34	-0.0976036	50.34	-0.0981338	50.34	-0.0230606
51.34	0.766273	51.34	0.610245	51.34	0.223061	51.34	0.199471	51.34	-0.00445557	51.34	-0.0999451	51.34	-0.119144	51.34	-0.0886192	51.34	-0.0973511	51.34	-0.0289192
52.34	0.767483	52.34	0.593094	52.34	0.234894	52.34	0.190525	52.34	-0.00371134	52.34	-0.0893589	52.34	-0.0975453	52.34	-0.0631901	52.34	-0.0946575	52.34	-0.0199734
53.34	0.76519	53.34	0.589237	53.34	0.252522	53.34	0.198074	53.34	-0.00468063	53.34	-0.0704803	53.34	-0.0767136	53.34	-0.0361099	53.34	-0.0577316	53.34	0.0087471
54.34	0.72947	54.34	0.57813	54.34	0.244538	54.34	0.206731	54.34	-0.0136024	54.34	-0.0617477	54.34	-0.066497	54.34	-0.0239364	54.34	-0.0458747	54.34	0.0143555
55.34	0.715415	55.34	0.550872	55.34	0.245326	55.34	0.190486	55.34	-0.0216415	55.34	-0.0561912	55.34	-0.0546119	55.34	-0.0206497	55.34	-0.0450828	55.34	0.0131905
56.34	0.703431	56.34	0.557167	56.34	0.248188	56.34	0.195221	56.34	-0.0134693	56.34	-0.0565373	56.34	-0.0432392	56.34	-0.0042721	56.34	-0.0246464	56.34	0.0226139
57.34	0.672165	57.34	0.545433	57.34	0.251217	57.34	0.216301	57.34	0.00378072	57.34	-0.0503002	57.34	-0.0273167	57.34	0.0309452	57.34	-0.0165364	57.34	0.0300983
58.34	0.67662	58.34	0.556136	58.34	0.270126	58.34	0.209033	58.34	0.0296396	58.34	-0.0443655	58.34	-0.0134093	58.34	0.0600084	58.34	0.00900972	58.34	0.0461916
59.34	0.11722	59.34	0.0045495	59.34	-0.315839	59.34	-0.381147	59.34	-0.500772	59.34	-0.627122	59.34	-0.530309	59.34	-0.470094	59.34	-0.509687	59.34	-0.485864
60.34	12.3015	60.34	6.57429	60.34	3.26008	60.34	1.95524	60.34	1.09124	60.34	0.531917	60.34	0.367324	60.34	0.424335	60.34	0.412711	60.34	0.348567
61.34	-2.58278	61.34	-1.26686	61.34	-0.313417	61.34	-0.157163	61.34	0.0286816	61.34	0.241313	61.34	0.159224	61.34	0.0136555	61.34	0.303363	61.34	0.163043
62.34	0.892061	62.34	0.679316	62.34	0.364241	62.34	0.269011	62.34	0.0877402	62.34	0.0527976	62.34	-0.0207002	62.34	-0.0582216	62.34	-0.00679564	62.34	0.0359328
63.34	0.910193	63.34	0.680884	63.34	0.352763	63.34	0.265502	63.34	0.0400913	63.34	0.00147897	63.34	-0.0977222	63.34	-0.0667278	63.34	-0.0346004	63.34	0.0389851
64.34	0.973321	64.34	0.729165	64.34	0.379873	64.34	0.323392	64.34	0.140951	64.34	0.0403836	64.34	-0.00678509	64.34	0.0470212	64.34	0.0594609	64.34	0.0852368
65.34	0.911565	65.34	0.680612	65.34	0.390069	65.34	0.251477	65.34	0.0737275	65.34	0.0114374	65.34	-0.0358077	65.34	-0.0182524	65.34	-0.0269843	65.34	0.000824869
66.34	0.884657	66.34	0.61386	66.34	0.327849	66.34	0.205119	66.34	0.0565857	66.34	0.00211185	66.34	-0.0697456	66.34	-0.0717216	66.34	-0.053968	66.34	-0.0245224
67.34	0.878579	67.34	0.595208	67.34	0.310525	67.34	0.256387	67.34	0.0798042	67.34	0.0233772	67.34	-0.0462143	67.34	-0.028579	67.34	-0.0732491	67.34	0.0294807
68.34	0.920277	68.34	0.630341	68.34	0.347531	68.34	0.278237	68.34	0.116814	68.34	0.0588232	68.34	-0.00131553	68.34	0.0279623	68.34	-0.00842613	68.34	0.0416456
69.34	0.910179	69.34	0.652588	69.34	0.335873	69.34	0.328922	69.34	0.122734	69.34	0.0764619	69.34	0.0178872	69.34	0.0666962	69.34	0.0418702	69.34	0.0791283
70.34	0.878422	70.34	0.638485	70.34	0.35138	70.34	0.319508	70.34	0.123787	70.34	0.0743909	70.34	0.0158163	70.34	0.0399366	70.34	0.0329214	70.34	0.0637746
71.34	0.84644	71.34	0.606816	71.34	0.361897	71.34	0.310574	71.34	0.127743	71.34	0.0520978	71.34	-0.00491667	71.34	0.00451708	71.34	0.025784	71.34	0.0434346
72.34	0.84444	72.34	0.609894	72.34	0.363022	72.34	0.310058	72.34	0.138946	72.34	0.0645482	72.34	-0.0135577	72.34	0.00751469	72.34	0.0151899	72.34	0.0410421
73.34	0.852257	73.34	0.615838	73.34	0.354512	73.34	0.2785	73.34	0.119031	73.34	0.0673681	73.34	-0.0220675	73.34	0.00713021	73.34	0.0164457	73.34	0.0340963
74.34	0.860687	74.34	0.594895	74.34	0.343414	74.34	0.225136	74.34	0.0978509	74.34	0.0561906	74.34	-0.034809	74.34	0.00704589	74.34	0.00214401	74.34	0.0377618
75.34	0.833386	75.34	0.582043	75.34	0.294937	75.34	0.228691	75.34	0.0837519	75.34	0.0355265	75.34	-0.0312536	75.34	0.0159914	75.34	-0.00914741	75.34	0.0363162
76.34	0.800453	76.34	0.544502	76.34	0.234272	76.34	0.230213	76.34	0.0934753	76.34	0.033535	76.34	-0.047699	76.34	-0.000453979	76.34	-0.000984222	76.34	0.0299492
77.34	0.810738	77.34	0.541817	77.34	0.2426	77.34	0.250183	77.34	0.115009	77.34	0.0437356	77.34	-0.029293	77.34	0.00498587	77.34	0.0287514	77.34	0.0482789
78.34	0.796616	78.34	0.547227	78.34	0.257779	78.34	0.257233	78.34	0.128625	78.34	0.0378197	78.34	-0.0222389	78.34	0.00352177	78.34	0.0389298	78.34	0.0550164
79.34	0.801166	79.34	0.556544	79.34	0.267486	79.34	0.26366	79.34	0.139503	79.34	0.0490904	79.34	-0.00448701	79.34	-0.00802323	79.34	0.0473051	79.34	0.0809737
80.34	0.781968	80.34	0.535706	80.34	0.264615	80.34	0.240945	80.34	0.1171	80.34	0.0266883	80.34	-0.0143082	80.34	-0.0127671	80.34	0.024594	80.34	0.0731818
81.34	0.761787	81.34	0.510837	81.34	0.239746	81.34	0.216079	81.34	0.0988728	81.34	0.00807159	81.34	-0.0406612	81.34	-0.0294307	81.34	-0.00378831	81.34	0.0466725
82.34	0.766666	82.34	0.494621	82.34	0.241108	82.34	0.209236	82.34	0.111564	82.34	0.0211523	82.34	-0.045315	82.34	-0.0280687	82.34	-0.0102388	82.34	0.0499876
83.34	0.770226	83.34	0.475056	83.34	0.233342	83.34	0.20147	83.34	0.105359	83.34	0.0149468	83.34	-0.0635521	83.34	-0.0162269	83.34	-0.0199577	83.34	0.0339402
84.34	0.787594	84.34	0.483986	84.34	0.242585	84.34	0.204072	84.34	0.116166	84.34	0.0241895	84.34	-0.0543094	84.34	-0.0051875	84.34	0.000610843	84.34	0.0315442
85.34	0.796352	85.34	0.47509	85.34	0.261421	85.34	0.203377	85.34	0.117031	85.34	0.0149	85.34	-0.0452387	85.34	-0.00463122	85.34	0.0112455	85.34	0.0488165
86.34	0.802418	86.34	0.482635	86.34	0.255764	86.34	0.192955	86.34	0.116375	86.34	0.0158841	86.34	-0.0341761	86.34	-0.0235713	86.34	0.00402424	86.34	0.0314405
87.34	0.797985	87.34	0.494377	87.34	0.24274	87.34	0.201179	87.34	0.106632	87.34	-0.0033876	87.34	-0.0161859	87.34	-0.0247995	87.34	0.0207671	87.34	0.0563849
88.34	0.786907	88.34	0.490249	88.34	0.232052	88.34	0.208381	88.34	0.11227	88.34	-0.00595114	88.34	-0.0187494	88.34	-0.0172846	88.34	0.00835779	88.34	0.0553854
89.34	0.787205	89.34	0.492112	89.34	0.23235	89.34	0.202119	89.34	0.122334	89.34	-0.0043252	89.34	-0.016887	89.34	-0.0156587	89.34	0.0115478	89.34	0.057244
90.34	0.787956	90.34	0.489345	90.34	0.21474	90.34	0.189822	90.34	0.103164	90.34	-0.0166214	90.34	-0.0278557	90.34	-0.00678328	90.34	0.000891894	90.34	0.056041
91.34	0.774956	91.34	0.477985	91.34	0.190414	91.34	0.168385	91.34	0.0918045	91.34	-0.0380592	91.34	-0.0392151	91.34	-0.0165787	91.34	-0.0218735	91.34	0.0383568
92.34	0.758336	92.34	0.463246	92.34	0.193795	92.34	0.168484	92.34	0.0856558	92.34	-0.0441316	92.34	-0.0570825	92.34	-0.0344461	92.34	-0.0251306	92.34	0.0315825
93.34	0.776634	93.34	0.463573	93.34	0.202171	93.34	0.171939	93.34	0.0840296	93.34	-0.0373197	93.34	-0.0650373	93.34	-0.0325552	93.34	-0.0265241	93.34	0.0321421
94.34	0.773266	94.34	0.45044	94.34	0.200131	94.34	0.186619	94.34	0.0806659	94.34	-0.0311543	94.34	-0.0619961	94.34	-0.0441243	94.34	-0.0298115	94.34	0.0203403
95.34	0.76017	95.34	0.43375	95.34	0.195473	95.34	0.173367	95.34	0.0706942	95.34	-0.0440137	95.34	-0.0654028	95.34	-0.0444067	95.34	-0.0448606	95.34	0.0121653
96.34	0.758198	96.34	0.425293	96.34	0.191623	96.34	0.17147	96.34	0.0655935	96.34	-0.0364573	96.34	-0.0654261	96.34	-0.0415385	96.34	-0.0351146	96.34	0.0020673
97.34	0.75729	97.34	0.440712	97.34	0.203686	97.34	0.191658	97.34	0.0642965	97.34	-0.0358812	97.34	-0.0405504	97.34	-0.0323679	97.34	-0.0200083	97.34	0.00897199
98.34	0.763181	98.34	0.430589	98.34	0.200124	98.34	0.171452	98.34	0.0541695	98.34	-0.0296013	98.34	-0.0377075	98.34	-0.0264771	98.34	-0.0202896	98.34	0.000485227
99.34	0.729445	99.34	0.421073	99.34	0.164825	99.34	0.141158	99.34	0.0368414	99.34	-0.0456781	99.34	-0.0449571	99.34	-0.0617761	99.34	-0.037694	99.34	-0.00832461
100.34	0.737561	100.34	0.424187	100.34	0.179192	100.34	0.142632	100.34	0.0266767	100.34	-0.0618586	100.34	-0.0536379	100.34	-0.0556101	100.34	-0.0377802	100.34	-0.000598341
101.34	0.729084	101.34	0.426102	101.34	0.164387	101.34	0.152439	101.34	0.0203898	101.34	-0.0618208	101.34	-0.0536001	101.34	-0.0508077	101.34	-0.0283659	101.34	0.00256369
102.34	0.727172	102.34	0.43169	102.34	0.142318	102.34	0.158027	102.34	0.00644635	102.34	-0.0644345	102.34	-0.0659795	102.34	-0.0644384	102.34	-0.0289502	102.34	-0.00161411
103.34	0.699898	103.34	0.4259	103.34	0.125512	103.34	0.144108	103.34	-0.0106729	103.34	-0.0717882	103.34	-0.0830988	103.34	-0.071792	103.34	-0.036384	103.34	-0.0187334
104.34	0.697765	104.34	0.433532	104.34	0.142913	104.34	0.150104	104.34	-0.00304118	104.34	-0.0821237	104.34	-0.0934342	104.34	-0.0543908	104.34	-0.0369538	104.34	-0.0193032
105.34	0.67983	105.34	0.423799	105.34	0.136304	105.34	0.153649	105.34	-0.00105569	105.34	-0.0836553	105.34	-0.0965261	105.34	-0.0590467	105.34	-0.044734	105.34	-0.0372381
106.34	0.677643	106.34	0.411846	106.34	0.142319	106.34	0.143261	106.34	0.0127753	106.34	-0.0858422	106.34	-0.106918	106.34	-0.0647507	106.34	-0.0273896	106.34	-0.0393487
107.34	0.648071	107.34	0.411571	107.34	0.142044	107.34	0.137909	107.34	0.0222662	107.34	-0.0943186	107.34	-0.116959	107.34	-0.0665857	107.34	-0.0475847	107.34	-0.060795
108.34	0.658696	108.34	0.420247	108.34	0.162438	108.34	0.141892	108.34	0.0344548	108.34	-0.083694	108.34	-0.088676	108.34	-0.0547099	108.34	-0.0467257	108.34	-0.058372
109.34	0.675648	109.34	0.450558	109.34	0.171184	109.34	0.178844	109.34	0.0546072	109.34	-0.0765077	109.34	-0.0678942	109.34	-0.0421335	109.34	-0.0360224	109.34	-0.0312616
110.34	0.675648	110.34	0.462196	110.34	0.171264	110.34	0.188534	110.34	0.05492	110.34	-0.0472109	110.34	-0.0499269	110.34	-0.0257265	110.34	-0.0461771	110.34	-0.0234491
111.34	0.692642	111.34	0.462784	111.34	0.178413	111.34	0.187557	111.34	0.0457419	111.34	-0.0286561	111.34	-0.0383264	111.34	-0.0251428	111.34	-0.0487176	111.34	-0.0228654
112.34	0.676002	112.34	0.451221	112.34	0.171928	112.34	0.189274	112.34	0.0341796	112.34	-0.0464669	112.34	-0.0378571	112.34	-0.0253755	112.34	-0.0680924	112.34	-0.0210687
113.34	0.676117	113.34	0.462666	113.34	0.165406	113.34	0.192517	113.34	0.0276571	113.34	-0.0350222	113.34	-0.0346141	113.34	-0.0236964	113.34	-0.0566477	113.34	-0.0257144
114.34	0.676548	114.34	0.471298	114.34	0.190441	114.34	0.199196	114.34	0.0429267	114.34	-0.0283433	114.34	-0.0341836	114.34	-0.00529873	114.34	-0.0417672	114.34	-0.0123979
115.34	0.669598	115.34	0.464348	115.34	0.185055	115.34	0.184044	115.34	0.0375403	115.34	-0.0254517	115.34	-0.0348855	115.34	-0.00404748	115.34	-0.0373879	115.34	-0.0177842
116.34	0.660652	116.34	0.473369	116.34	0.183922	116.34	0.166893	116.34	0.0383604	116.34	-0.0340845	116.34	-0.0520326	116.34	-0.00322741	116.34	-0.0267259	116.34	-0.0251657
117.34	0.666657	117.34	0.462582	117.34	0.191491	117.34	0.172902	117.34	0.0459296	117.34	-0.0265153	117.34	-0.0362619	117.34	-0.00581294	117.34	-0.0172799	117.34	-0.0289262
118.34	0.666206	118.34	0.470721	118.34	0.191428	118.34	0.164638	118.34	0.045478	118.34	-0.0269669	118.34	-0.0446023	118.34	-0.00431144	118.34	-0.00757682	118.34	-0.0192231
119.34	0.672718	119.34	0.460831	119.34	0.191303	119.34	0.143417	119.34	0.0519904	119.34	-0.0286561	119.34	-0.0579339	119.34	0.00220099	119.34	-0.00770196	119.34	-0.0228654
120.34	0.675266	120.34	0.453613	120.34	0.182522	120.34	0.144401	120.34	0.0643042	120.34	-0.027672	120.34	-0.0389025	120.34	-0.00345248	120.34	-0.00671786	120.34	-0.0203173
121.34	0.693101	121.34	0.460118	121.34	0.178872	121.34	0.139188	121.34	0.0821388	121.34	-0.0113976	121.34	-0.0273964	121.34	0.0112541	121.34	-0.000212878	121.34	-0.00404665
122.34	0.684437	122.34	0.435051	122.34	0.162006	122.34	0.132088	122.34	0.0668372	122.34	-0.00560769	122.34	-0.0344964	122.34	-0.00404748	122.34	-0.00926599	122.34	-0.0111466
123.34	0.695022	123.34	0.442509	123.34	0.172592	123.34	0.132908	123.34	0.0742949	123.34	-0.00666445	123.34	-0.0289881	123.34	-0.011429	123.34	-0.0182115	123.34	-0.0103266
124.34	0.705532	124.34	0.453018	124.34	0.171772	124.34	0.130447	124.34	0.0832404	124.34	0.00251761	124.34	-0.0282479	124.34	0.00415412	124.34	-0.0272332	124.34	-0.00138101
125.34	0.706936	125.34	0.441143	125.34	0.171616	125.34	0.121773	125.34	0.0846484	125.34	-0.00771683	125.34	-0.0366055	125.34	-0.00264329	125.34	-0.0453603	125.34	-0.00817841
126.34	0.690922	126.34	0.421924	126.34	0.172008	126.34	0.102634	126.34	0.0670697	126.34	-0.0155299	126.34	-0.0459788	126.34	-0.0104525	126.34	-0.0680926	126.34	-0.021065
127.34	0.684673	127.34	0.426769	127.34	0.17052	127.34	0.107791	127.34	0.0526156	127.34	-0.00881243	127.34	-0.0491071	127.34	-0.015141	127.34	-0.0960622	127.34	-0.022553
128.34	0.678547	128.34	0.420955	128.34	0.163067	128.34	0.0937727	128.34	0.0347708	128.34	-0.0243914	128.34	-0.0649988	128.34	-0.0228311	128.34	-0.106564	128.34	-0.0397722
129.34	0.686459	129.34	0.420667	129.34	0.152699	129.34	0.098172	129.34	0.0165146	129.34	-0.0278808	129.34	-0.0652878	129.34	-0.0133545	129.34	-0.100288	129.34	-0.0321686
130.34	0.676228	130.34	0.403793	130.34	0.144031	130.34	0.0910644	130.34	-0.00192267	130.34	-0.0368653	130.34	-0.0774727	130.34	-0.0204621	130.34	-0.117474	130.34	-0.0490418
131.34	0.664684	131.34	0.416935	131.34	0.139202	131.34	0.0975644	131.34	-0.0067485	131.34	-0.028725	131.34	-0.0807384	131.34	-0.0252879	131.34	-0.112458	131.34	-0.0620731
132.34	0.647209	132.34	0.409073	132.34	0.120014	132.34	0.0998611	132.34	-0.0239868	132.34	-0.0440865	132.34	-0.0882072	132.34	-0.0261192	132.34	-0.100086	132.34	-0.0515747
133.34	0.648186	133.34	0.427784	133.34	0.13052	133.34	0.110291	133.34	-0.00691575	133.34	-0.0371701	133.34	-0.0777013	133.34	-0.0176427	133.34	-0.101375	133.34	-0.0297391
134.34	0.651939	134.34	0.4463	134.34	0.13771	134.34	0.115604	134.34	0.00152177	134.34	-0.0252154	134.34	-0.0724643	134.34	-0.00912505	134.34	-0.0748904	134.34	-0.0159114
135.34	0.635647	135.34	0.440243	135.34	0.141343	135.34	0.120877	135.34	-0.00812489	135.34	-0.0265842	135.34	-0.070396	135.34	-0.00517994	135.34	-0.0596157	135.34	-0.0107151
136.34	0.624477	136.34	0.438763	136.34	0.137985	136.34	0.121346	136.34	-0.00788879	136.34	-0.0097084	136.34	-0.0588303	136.34	-0.00658417	136.34	-0.0610199	136.34	0.00553513
137.34	0.634675	137.34	0.440755	137.34	0.141617	137.34	0.11826	137.34	-0.0122255	137.34	0.0118147	137.34	-0.0565256	137.34	0.00517333	137.34	-0.0574678	137.34	0.010964
138.34	0.673775	138.34	0.44384	138.34	0.162983	138.34	0.131111	138.34	-0.00413895	138.34	0.0325546	138.34	-0.0550041	138.34	0.0129433	138.34	-0.0379753	138.34	0.0191269
139.34	0.676624	139.34	0.435051	139.34	0.155758	139.34	0.123886	139.34	-0.0198823	139.34	0.0338439	139.34	-0.0637933	139.34	0.0154837	139.34	-0.0549661	139.34	0.0119017
140.34	0.680416	140.34	0.417668	140.34	0.154782	140.34	0.116345	140.34	-0.0207822	140.34	0.037636	140.34	-0.0732839	140.34	0.0259135	140.34	-0.0625074	140.34	0.0156901
141.34	0.68819	141.34	0.423565	141.34	0.154037	141.34	0.124119	141.34	-0.0243342	141.34	0.0453298	141.34	-0.0752757	141.34	0.0352514	141.34	-0.0660594	141.34	0.013622
142.34	0.695492	142.34	0.422745	142.34	0.164543	142.34	0.131424	142.34	-0.00562686	142.34	0.0426329	142.34	-0.0597689	142.34	0.0523985	142.34	-0.0571176	142.34	0.0124853
143.34	0.687298	143.34	0.431267	143.34	0.171818	143.34	0.131431	143.34	0.00125867	143.34	0.0429533	143.34	-0.058201	143.34	0.0558432	143.34	-0.0486719	143.34	0.00960523
144.34	0.678063	144.34	0.433285	144.34	0.181805	144.34	0.133839	144.34	0.0210078	144.34	0.0450481	144.34	-0.0463406	144.34	0.0563739	144.34	-0.04689	144.34	0.00513488
145.34	0.668342	145.34	0.423328	145.34	0.171772	145.34	0.140289	145.34	0.0325354	145.34	0.0435332	145.34	-0.0544206	145.34	0.054859	145.34	-0.0385629	145.34	-0.0060693
146.34	0.663265	146.34	0.400597	146.34	0.168568	146.34	0.140213	146.34	0.0131646	146.34	0.0497819	146.34	-0.0576209	146.34	0.0513421	146.34	-0.0206718	146.34	-0.0226287
147.34	0.654586	147.34	0.380901	147.34	0.150436	147.34	0.12833	147.34	0.00448579	147.34	0.0429799	147.34	-0.0659869	147.34	0.0445401	147.34	-0.0372394	147.34	-0.0313075
148.34	0.644134	148.34	0.381465	148.34	0.149516	148.34	0.120769	148.34	0.00512618	148.34	0.0436203	148.34	-0.0767525	148.34	0.0451805	148.34	-0.0562103	148.34	-0.0404328
149.34	0.65139	149.34	0.408329	149.34	0.16021	149.34	0.125214	149.34	0.0111313	149.34	0.0511895	149.34	-0.0792617	149.34	0.0527497	149.34	-0.0622329	149.34	-0.0148963
150.34	0.64608	150.34	0.401692	150.34	0.149742	150.34	0.137871	150.34	0.0221483	150.34	0.0524408	150.34	-0.0780104	150.34	0.0360299	150.34	-0.0675467	150.34	-0.012081
151.34	0.645024	151.34	0.402276	151.34	0.142121	151.34	0.138375	151.34	0.0321857	151.34	0.04482	151.34	-0.0757855	151.34	0.0530216	151.34	-0.0764149	151.34	-0.00993621
152.34	0.654743	152.34	0.42176	152.34	0.161686	152.34	0.166065	152.34	0.0422208	152.34	0.062824	152.34	-0.0575488	152.34	0.0659444	152.34	-0.0780223	152.34	0.0178334
153.34	0.645538	153.34	0.410602	153.34	0.162559	153.34	0.150219	153.34	0.0248104	153.34	0.0472142	153.34	-0.0554279	153.34	0.0668179	153.34	-0.0774616	153.34	0.0202671
154.34	0.626862	154.34	0.393486	154.34	0.163414	154.34	0.139744	154.34	0.00613397	154.34	0.0184554	154.34	-0.0760575	154.34	0.056343	154.34	-0.0863724	154.34	0.0195579
155.34	0.608311	155.34	0.383141	155.34	0.154553	155.34	0.142288	155.34	0.00555444	155.34	-9.5129e-05	155.34	-0.0731237	155.34	0.0573275	155.34	-0.0771863	155.34	0.012337
156.34	0.604351	156.34	0.380821	156.34	0.155434	156.34	0.139969	156.34	-0.0148125	156.34	-0.00717932	156.34	-0.0770836	156.34	0.0728988	156.34	-0.0795861	156.34	0.00837702
157.34	0.603813	157.34	0.360989	157.34	0.143803	157.34	0.113571	157.34	-0.0348817	157.34	-0.0010758	157.34	-0.10223	157.34	0.0477485	157.34	-0.0785599	157.34	0.00627893
158.34	0.586555	158.34	0.350055	158.34	0.124668	158.34	0.107956	158.34	-0.043938	158.34	0.00119752	158.34	-0.116051	158.34	0.0273663	158.34	-0.0758975	158.34	-0.00121719
159.34	0.585446	159.34	0.360352	159.34	0.131764	159.34	0.111298	159.34	-0.0450472	159.34	0.0196959	159.34	-0.0978655	159.34	0.0278174	159.34	-0.0672411	159.34	0.00907958
160.34	0.595337	160.34	0.36079	160.34	0.130325	160.34	0.128143	160.34	-0.0367205	160.34	0.039665	160.34	-0.0778963	160.34	0.0150526	160.34	-0.067116	160.34	0.00787717
161.34	0.59354	161.34	0.367122	161.34	0.128532	161.34	0.137676	161.34	-0.0369534	161.34	0.067165	161.34	-0.0714878	161.34	0.0245853	161.34	-0.0509419	161.34	0.00577122
162.34	0.594948	162.34	0.360012	162.34	0.138138	162.34	0.13908	162.34	-0.0371094	162.34	0.0455246	162.34	-0.0782852	162.34	0.0259933	162.34	-0.0479736	162.34	-0.00102615
163.34	0.612175	163.34	0.369114	163.34	0.138962	163.34	0.141464	163.34	-0.0362893	163.34	0.0447844	163.34	-0.0610582	163.34	0.035015	163.34	-0.0569192	163.34	-0.000206113
164.34	0.621079	164.34	0.368565	164.34	0.147946	164.34	0.15701	164.34	-0.0289454	164.34	0.0388456	164.34	-0.0423846	164.34	0.0505643	164.34	-0.0706705	164.34	0.0153394
165.34	0.60775	165.34	0.355236	165.34	0.154461	165.34	0.143681	165.34	-0.0144615	165.34	0.0239563	165.34	-0.0525131	165.34	0.0567665	165.34	-0.0660286	165.34	0.011776
166.34	0.593116	166.34	0.350368	166.34	0.157405	166.34	0.138812	166.34	-0.0158926	166.34	0.0304941	166.34	-0.0590216	166.34	0.0632242	166.34	-0.0728499	166.34	0.0167536
167.34	0.574436	167.34	0.341454	167.34	0.150051	167.34	0.128338	167.34	-0.0248069	167.34	0.012127	167.34	-0.0679359	167.34	0.0543099	167.34	-0.0899696	167.34	0.00815207
168.34	0.559437	168.34	0.344345	168.34	0.133412	168.34	0.124665	168.34	-0.0336338	168.34	0.0150188	168.34	-0.0615269	168.34	0.0572017	168.34	-0.0869976	168.34	0.0126041
169.34	0.565064	169.34	0.339893	169.34	0.12896	169.34	0.118572	169.34	-0.0248031	169.34	0.0218926	169.34	-0.0840263	169.34	0.0722809	169.34	-0.063404	169.34	0.0163537
170.34	0.558346	170.34	0.326534	170.34	0.112476	170.34	0.123573	170.34	-0.0494919	170.34	0.00697321	170.34	-0.102387	170.34	0.0557975	170.34	-0.057232	170.34	0.0111999
171.34	0.564476	171.34	0.319775	171.34	0.118607	171.34	0.119862	171.34	-0.0464859	171.34	0.00333786	171.34	-0.115788	171.34	0.0537262	171.34	-0.0624313	171.34	0.00912857
172.34	0.56514	172.34	0.313801	172.34	0.111069	172.34	0.113571	172.34	-0.0541001	172.34	0.00556558	172.34	-0.11512	172.34	0.0461883	172.34	-0.0586396	172.34	0.0113563
173.34	0.564319	173.34	0.321571	173.34	0.102436	173.34	0.103374	173.34	-0.0466425	173.34	0.0051344	173.34	-0.113991	173.34	0.0277861	173.34	-0.0508692	173.34	0.0027197
174.34	0.594593	174.34	0.331924	174.34	0.111225	174.34	0.110603	174.34	-0.0398065	174.34	0.00407779	174.34	-0.0985605	174.34	0.035015	174.34	-0.038952	174.34	0.0197142
175.34	0.599865	175.34	0.340714	175.34	0.110249	175.34	0.127594	175.34	-0.0310173	175.34	0.0191956	175.34	-0.0898476	175.34	0.0160675	175.34	-0.0496941	175.34	0.0170975
176.34	0.602562	176.34	0.340206	176.34	0.101616	176.34	0.120525	176.34	-0.0298845	176.34	0.00392139	176.34	-0.0905915	176.34	0.0156401	176.34	-0.0598909	176.34	0.0163535
177.34	0.605385	177.34	0.341152	177.34	0.101311	177.34	0.12022	177.34	-0.0270612	177.34	0.00362045	177.34	-0.0877683	177.34	0.00549346	177.34	-0.0555074	177.34	0.0191768
178.34	0.614003	178.34	0.339612	178.34	0.0997739	178.34	0.128449	178.34	-0.0301623	178.34	0.00207949	178.34	-0.0795436	178.34	0.0134053	178.34	-0.0504031	178.34	0.0242772
179.34	0.599869	179.34	0.325558	179.34	0.105248	179.34	0.133923	179.34	-0.0211715	179.34	-0.010414	179.34	-0.101803	179.34	0.00911725	179.34	-0.0547713	179.34	0.0215493
180.34	0.670857	180.34	0.380452	180.34	0.158582	180.34	0.169209	180.34	0.0239573	180.34	0.0674524	180.34	-0.0680799	180.34	0.0444803	180.34	0.0342607	180.34	0.0748835
Repeat 2
WT
Cycle: 2 RBK21_1 0.014648438 _X	Cycle: 2 RBK21_1 0.014648438 _Y	Cycle: 3 RBK21_1 0.029296875 _X	Cycle: 3 RBK21_1 0.029296875 _Y	Cycle: 4 RBK21_1 0.05859375 µ_X	Cycle: 4 RBK21_1 0.05859375 µ_Y	Cycle: 5 RBK21_1 0.1171875 µM_X	Cycle: 5 RBK21_1 0.1171875 µM_Y	Cycle: 6 RBK21_1 0.234375 µM_X	Cycle: 6 RBK21_1 0.234375 µM_Y	Cycle: 7 RBK21_1 0.46875 µM_X	Cycle: 7 RBK21_1 0.46875 µM_Y	Cycle: 8 RBK21_1 0.9375 µM_X	Cycle: 8 RBK21_1 0.9375 µM_Y	Cycle: 9 RBK21_1 1.875 µM_X	Cycle: 9 RBK21_1 1.875 µM_Y	Cycle: 10 RBK21_1 3.75 µM_X	Cycle: 10 RBK21_1 3.75 µM_Y	Cycle: 11 RBK21_1 7.5 µM_X	Cycle: 11 RBK21_1 7.5 µM_Y	Cycle: 12 RBK21_1 15 µM_X	Cycle: 12 RBK21_1 15 µM_Y
-56.66	-0.496552	-56.66	-0.46048	-55.76	-0.480251	-56.66	-0.433838	-56.66	-0.472778	-56.66	-0.31546	-56.66	-0.479553	-56.66	-0.480865	-56.66	-0.353943	-56.66	-0.312225	-56.66	-0.328491
-55.66	-0.480606	-55.66	-0.455948	-54.76	-0.464973	-55.66	-0.468765	-55.66	-0.509171	-55.66	-0.369827	-55.66	-0.470261	-55.66	-0.489548	-55.66	-0.354477	-55.66	-0.356918	-55.66	-0.368088
-54.66	-0.452911	-54.66	-0.438263	-53.76	-0.451743	-54.66	-0.447937	-54.66	-0.489624	-54.66	-0.389404	-54.66	-0.444122	-54.66	-0.448883	-54.66	-0.340302	-54.66	-0.345459	-54.66	-0.345337
-53.66	-0.429077	-53.66	-0.425842	-52.76	-0.440111	-53.66	-0.448486	-53.66	-0.47525	-53.66	-0.390198	-53.66	-0.433563	-53.66	-0.454407	-53.66	-0.347107	-53.66	-0.344452	-53.66	-0.350861
-52.66	-0.426895	-52.66	-0.426834	-51.76	-0.462462	-52.66	-0.438004	-52.66	-0.486008	-52.66	-0.411057	-52.66	-0.442795	-52.66	-0.456985	-52.66	-0.358109	-52.66	-0.353897	-52.66	-0.360001
-51.66	-0.422729	-51.66	-0.429535	-50.76	-0.459215	-51.66	-0.451813	-51.66	-0.482086	-51.66	-0.422882	-51.66	-0.455261	-51.66	-0.461243	-51.66	-0.371826	-51.66	-0.369263	-51.66	-0.367157
-50.66	-0.396469	-50.66	-0.412735	-49.76	-0.448645	-50.66	-0.446945	-50.66	-0.470657	-50.66	-0.40007	-50.66	-0.433365	-50.66	-0.462723	-50.66	-0.356979	-50.66	-0.352768	-50.66	-0.350967
-49.66	-0.411484	-49.66	-0.434402	-48.76	-0.441701	-49.66	-0.435471	-49.66	-0.480362	-49.66	-0.396866	-49.66	-0.44838	-49.66	-0.456039	-49.66	-0.354019	-49.66	-0.36113	-49.66	-0.34935
-48.66	-0.399872	-48.66	-0.434113	-47.76	-0.381749	-48.66	-0.428558	-48.66	-0.467438	-48.66	-0.374176	-48.66	-0.454742	-48.66	-0.439972	-48.66	-0.337341	-48.66	-0.339691	-48.66	-0.323151
-47.66	-0.349319	-47.66	-0.370285	-46.76	-0.541158	-47.66	-0.389725	-47.66	-0.462357	-47.66	-0.351425	-47.66	-0.40773	-47.66	-0.438339	-47.66	-0.368912	-47.66	-0.323288	-47.66	-0.315262
-46.66	-0.401901	-46.66	-0.448318	-45.76	-0.394475	-46.66	-0.478714	-46.66	-0.36525	-46.66	-0.329483	-46.66	-0.459213	-46.66	-0.523788	-46.66	-0.490616	-46.66	-0.38945	-46.66	-0.448074
-45.66	-0.377045	-45.66	-0.4245	-44.76	-0.384103	-45.66	-0.393097	-45.66	-0.41687	-45.66	-0.439697	-45.66	-0.461517	-45.66	-0.472595	-45.66	-0.38623	-45.66	-0.375854	-45.66	-0.373749
-44.66	-0.335358	-44.66	-0.398895	-43.76	-0.43526	-44.66	-0.346069	-44.66	-0.379944	-44.66	-0.396057	-44.66	-0.421478	-44.66	-0.456757	-44.66	-0.308746	-44.66	-0.343689	-44.66	-0.327057
-43.66	-0.375366	-43.66	-0.429138	-42.76	-0.429214	-43.66	-0.391174	-43.66	-0.451294	-43.66	-0.431396	-43.66	-0.456818	-43.66	-0.478821	-43.66	-0.322998	-43.66	-0.351532	-43.66	-0.338104
-42.66	-0.358978	-42.66	-0.422516	-41.76	-0.419389	-42.66	-0.386108	-42.66	-0.47583	-42.66	-0.414978	-42.66	-0.46814	-42.66	-0.490234	-42.66	-0.340668	-42.66	-0.349335	-42.66	-0.347626
-41.66	-0.358353	-41.66	-0.42189	-40.76	-0.436755	-41.66	-0.377274	-41.66	-0.484665	-41.66	-0.409286	-41.66	-0.452286	-41.66	-0.494614	-41.66	-0.362991	-41.66	-0.343948	-41.66	-0.364883
-40.66	-0.372055	-40.66	-0.443802	-39.76	-0.444923	-40.66	-0.407455	-40.66	-0.504929	-40.66	-0.429306	-40.66	-0.446457	-40.66	-0.505203	-40.66	-0.368515	-40.66	-0.374039	-40.66	-0.389999
-39.66	-0.367767	-39.66	-0.450836	-38.76	-0.434801	-39.66	-0.406616	-39.66	-0.492432	-39.66	-0.399109	-39.66	-0.421082	-39.66	-0.49115	-39.66	-0.372498	-39.66	-0.389374	-39.66	-0.39267
-38.66	-0.354874	-38.66	-0.43129	-37.76	-0.444649	-38.66	-0.403488	-38.66	-0.482651	-38.66	-0.405807	-38.66	-0.417953	-38.66	-0.47316	-38.66	-0.3564	-38.66	-0.365067	-38.66	-0.387589
-37.66	-0.373016	-37.66	-0.438141	-36.76	-0.450566	-37.66	-0.405243	-37.66	-0.463318	-37.66	-0.377869	-37.66	-0.409943	-37.66	-0.453827	-37.66	-0.344879	-37.66	-0.363708	-37.66	-0.376465
-36.66	-0.3423	-36.66	-0.410904	-35.76	-0.444116	-36.66	-0.417465	-36.66	-0.457596	-36.66	-0.403488	-36.66	-0.4207	-36.66	-0.439896	-36.66	-0.371964	-36.66	-0.364609	-36.66	-0.362534
-35.66	-0.334152	-35.66	-0.393021	-34.76	-0.379596	-35.66	-0.395676	-35.66	-0.424759	-35.66	-0.38353	-35.66	-0.415604	-35.66	-0.424728	-35.66	-0.368118	-35.66	-0.359207	-35.66	-0.352432
-34.66	-0.270432	-34.66	-0.329269	-33.76	-0.337746	-34.66	-0.34053	-34.66	-0.365799	-34.66	-0.356125	-34.66	-0.397629	-34.66	-0.396988	-34.66	-0.360306	-34.66	-0.32991	-34.66	-0.344223
-33.66	-0.229462	-33.66	-0.262451	-32.76	-0.286316	-33.66	-0.30777	-33.66	-0.369385	-33.66	-0.369171	-33.66	-0.394501	-33.66	-0.395508	-33.66	-0.352173	-33.66	-0.32016	-33.66	-0.342651
-32.66	-0.20932	-32.66	-0.22403	-31.76	-0.294417	-32.66	-0.261444	-32.66	-0.337189	-32.66	-0.355591	-32.66	-0.377167	-32.66	-0.395294	-32.66	-0.326874	-32.66	-0.312958	-32.66	-0.33197
-31.66	-0.212936	-31.66	-0.253799	-30.76	-0.283769	-31.66	-0.26973	-31.66	-0.32814	-31.66	-0.353714	-31.66	-0.385757	-31.66	-0.380356	-31.66	-0.31398	-31.66	-0.300003	-31.66	-0.325729
-30.66	-0.190582	-30.66	-0.251465	-29.76	-0.263695	-30.66	-0.247803	-30.66	-0.305573	-30.66	-0.348175	-30.66	-0.363434	-30.66	-0.364807	-30.66	-0.306641	-30.66	-0.302429	-30.66	-0.32019
-29.66	-0.179123	-29.66	-0.252823	-28.76	-0.266711	-29.66	-0.255478	-29.66	-0.286148	-29.66	-0.329697	-29.66	-0.360184	-29.66	-0.351639	-29.66	-0.307999	-29.66	-0.294022	-29.66	-0.3181
-28.66	-0.192368	-28.66	-0.246445	-27.76	-0.259506	-28.66	-0.244492	-28.66	-0.268204	-28.66	-0.323776	-28.66	-0.35701	-28.66	-0.346603	-28.66	-0.309921	-28.66	-0.281418	-28.66	-0.326645
-27.66	-0.177719	-27.66	-0.231491	-26.76	-0.22343	-27.66	-0.216507	-27.66	-0.258255	-27.66	-0.31694	-27.66	-0.358383	-27.66	-0.348373	-27.66	-0.305038	-27.66	-0.27269	-27.66	-0.308487
-26.66	-0.1539	-26.66	-0.210785	-25.76	-0.215775	-26.66	-0.175934	-26.66	-0.219574	-26.66	-0.286469	-26.66	-0.338074	-26.66	-0.329224	-26.66	-0.284332	-26.66	-0.242218	-26.66	-0.284668
-25.66	-0.148987	-25.66	-0.168396	-24.76	-0.218797	-25.66	-0.151917	-25.66	-0.19516	-25.66	-0.25415	-25.66	-0.326538	-25.66	-0.316132	-25.66	-0.251709	-25.66	-0.227966	-25.66	-0.269989
-24.66	-0.162918	-24.66	-0.159653	-23.76	-0.20954	-24.66	-0.146286	-24.66	-0.18132	-24.66	-0.25798	-24.66	-0.320816	-24.66	-0.30574	-24.66	-0.239761	-24.66	-0.225388	-24.66	-0.269455
-23.66	-0.182816	-23.66	-0.177994	-22.76	-0.243225	-23.66	-0.149765	-23.66	-0.17662	-23.66	-0.246628	-23.66	-0.330734	-23.66	-0.284378	-23.66	-0.208542	-23.66	-0.213791	-23.66	-0.258102
-22.66	-0.226791	-22.66	-0.22197	-21.76	-0.207594	-22.66	-0.177353	-22.66	-0.195969	-22.66	-0.246475	-22.66	-0.34877	-22.66	-0.309067	-22.66	-0.18721	-22.66	-0.220505	-22.66	-0.270828
-21.66	-0.14917	-21.66	-0.168945	-20.76	-0.595447	-21.66	-0.199341	-21.66	-0.203918	-21.66	-0.273865	-21.66	-0.328247	-21.66	-0.314636	-21.66	-0.173279	-21.66	-0.209686	-21.66	-0.271637
-20.66	-0.921204	-20.66	-0.902649	-19.76	-0.465076	-20.66	-0.536469	-20.66	-0.548767	-20.66	-0.353241	-20.66	-0.412659	-20.66	-0.233246	-20.66	-0.11142	-20.66	-0.102051	-20.66	-0.209717
-19.66	-0.430313	-19.66	-0.450577	-18.76	-0.285905	-19.66	-0.329025	-19.66	-0.380844	-19.66	-0.352371	-19.66	-0.329666	-19.66	-0.32692	-19.66	-0.236313	-19.66	-0.0417023	-19.66	-0.0883636
-18.66	-0.243805	-18.66	-0.284698	-17.76	-0.240994	-18.66	-0.243591	-18.66	-0.278717	-18.66	-0.233124	-18.66	-0.217529	-18.66	-0.202026	-18.66	-0.118073	-18.66	-0.0819702	-18.66	-0.107635
-17.66	-0.199463	-17.66	-0.240448	-16.76	-0.142366	-17.66	-0.1763	-17.66	-0.241028	-17.66	-0.226288	-17.66	-0.204437	-17.66	-0.177612	-17.66	-0.121094	-17.66	-0.071167	-17.66	-0.0557251
-16.66	-0.0828705	-16.66	-0.117447	-15.76	-0.0819106	-16.66	-0.0681305	-16.66	-0.118027	-16.66	-0.102951	-16.66	-0.111893	-16.66	-0.0953217	-16.66	-0.0601959	-16.66	-0.0380096	-16.66	-0.0199738
-15.66	-0.0352783	-15.66	-0.0499878	-14.76	-0.0495666	-15.66	-0.0119934	-15.66	-0.052124	-15.66	-0.0502625	-15.66	-0.0574036	-15.66	-0.0602722	-15.66	-0.0349121	-15.66	-0.0471802	-15.66	-0.0583801
-14.66	-0.0166016	-14.66	-0.0231018	-13.76	-0.0270462	-14.66	0.003479	-14.66	-0.0318909	-14.66	-0.0249634	-14.66	-0.0308533	-14.66	-0.0466919	-14.66	-0.0310974	-14.66	-0.0365601	-14.66	-0.0528259
-13.66	-0.0233917	-13.66	-0.000198364	-12.76	0.00087437	-13.66	0.0080719	-13.66	-0.0187531	-13.66	-0.0236053	-13.66	-0.0360565	-13.66	-0.0518341	-13.66	-0.0217743	-13.66	-0.0285797	-13.66	-0.046402
-12.66	-0.0131531	-12.66	0.0194702	-11.76	0.0221604	-12.66	0.0180054	-12.66	-0.000701904	-12.66	-0.00582886	-12.66	-0.0195313	-12.66	-0.028717	-12.66	-0.0231934	-12.66	-0.0123596	-12.66	-0.0266724
-11.66	0.00550842	-11.66	0.0399628	-10.76	0.0292374	-11.66	0.0272064	-11.66	-1.52588e-05	-11.66	0.00654602	-11.66	-0.0185699	-11.66	-0.0100555	-11.66	-0.0121002	-11.66	0.00819397	-11.66	-0.00767517
-10.66	0.0308838	-10.66	0.0357056	-9.76	0.0248779	-10.66	0.0314026	-10.66	0.00424194	-10.66	0.00915527	-10.66	0.00527954	-10.66	0.00396729	-10.66	3.05176e-05	-10.66	0.0222168	-10.66	0.00790405
-9.66	0.0351257	-9.66	0.0185547	-8.76	0.0246277	-9.66	0.0237122	-9.66	0.0163879	-9.66	0.0115967	-9.66	0.0256348	-9.66	0.0227661	-9.66	0.00241089	-9.66	0.0311584	-9.66	0.0184937
-8.66	0.0250244	-8.66	0.0169373	-7.76	0.012764	-8.66	0.0138245	-8.66	0.026123	-8.66	0.0115662	-8.66	0.028717	-8.66	0.024292	-8.66	0.0090332	-8.66	0.0226135	-8.66	0.0282288
-7.66	0.0216217	-7.66	-0.00440979	-6.76	0.00188903	-7.66	0.000411987	-7.66	0.0145416	-7.66	0.0164642	-7.66	0.0238495	-7.66	0.0373688	-7.66	0.0268097	-7.66	0.017746	-7.66	0.0167084
-6.66	0.00349426	-6.66	-0.0143585	-5.76	-0.0160523	-6.66	-0.0174103	-6.66	0.0128021	-6.66	0.0197296	-6.66	0.0173492	-6.66	0.0226898	-6.66	0.0203094	-6.66	0.0014801	-6.66	0.0266266
-5.66	-0.0142365	-5.66	-0.0355988	-4.76	-0.0335526	-5.66	-0.035141	-5.66	0.0059967	-5.66	0.008255	-5.66	0.0156403	-5.66	0.014328	-5.66	0.0186005	-5.66	-0.00843811	-5.66	0.0182648
-4.66	-0.0541992	-4.66	-0.0528259	-3.76	-0.0561798	-4.66	-0.0734558	-4.66	-0.0287781	-4.66	-0.0289001	-4.66	-0.0114136	-4.66	0.0119629	-4.66	0.0111389	-4.66	-0.0174561	-4.66	0.0174561
-3.66	-0.0837708	-3.66	-0.0641174	-2.76	-0.0541884	-3.66	-0.0879211	-3.66	-0.0628052	-3.66	-0.0335388	-3.66	-0.0343628	-3.66	-0.00442505	-3.66	0.00805664	-3.66	-0.0205383	-3.66	0.0174866
-2.66	-0.0687714	-2.66	-0.0475616	-1.76	0.0569981	-2.66	-0.0798798	-2.66	-0.0727386	-2.66	-0.00205994	-2.66	-0.014267	-2.66	-0.01091	-2.66	0.0293121	-2.66	0.0140533	-2.66	0.012558
-1.66	0.0561066	-1.66	0.0640411	-0.759998	1.4569	-1.66	0.0435028	-1.66	0.0408783	-1.66	0.0934601	-1.66	0.115372	-1.66	0.0878143	-1.66	0.110031	-1.66	0.0981598	-1.66	0.0787811
-0.66	1.40599	-0.66	1.58949	0.240002	1.32788	-0.66	1.60127	-0.66	1.54469	-0.66	1.59224	-0.66	1.46867	-0.66	1.51823	-0.66	1.50102	-0.66	1.49031	-0.66	1.43849
0.34	1.63664	0.34	2.04921	1.24	2.93812	0.34	1.76039	0.34	1.84886	0.34	2.12953	0.34	2.93788	0.34	4.54289	0.34	8.36855	0.34	17.2156	0.34	25.2476
1.34	1.52417	1.34	1.7641	2.24	3.49373	1.34	3.21283	1.34	5.41022	1.34	9.21747	1.34	16.7882	1.34	29.1146	1.34	49.7154	1.34	77.9266	1.34	97.7865
2.34	1.89378	2.34	2.69157	3.24	4.78153	2.34	5.94814	2.34	10.5045	2.34	18.2789	2.34	32.2587	2.34	53.1073	2.34	79.714	2.34	104.987	2.34	122.984
3.34	2.29991	3.34	3.18825	4.24	5.64401	3.34	8.16722	3.34	14.2179	3.34	24.6217	3.34	41.7091	3.34	64.9808	3.34	90.4902	3.34	111.699	3.34	127.3
4.34	2.67415	4.34	3.67696	5.24	6.33263	4.34	9.80727	4.34	17.0747	4.34	29.0273	4.34	47.8273	4.34	71.599	4.34	95.3286	4.34	114.429	4.34	129.074
5.34	2.89864	5.34	4.10463	6.24	6.94908	5.34	11.114	5.34	19.3043	5.34	32.3518	5.34	51.9213	5.34	75.4297	5.34	97.911	5.34	115.95	5.34	130.042
6.34	3.12892	6.34	4.51927	7.24	7.50681	6.34	12.2728	6.34	21.0753	6.34	34.8959	6.34	54.7985	6.34	77.9297	6.34	99.5453	6.34	116.889	6.34	130.689
7.34	3.37373	7.34	4.86565	8.24	7.97482	7.34	13.2434	7.34	22.5282	7.34	36.8386	7.34	57.0242	7.34	79.6392	7.34	100.627	7.34	117.597	7.34	131.161
8.34	3.58	8.34	5.16991	9.24	8.39954	8.34	13.948	8.34	23.7017	8.34	38.4156	8.34	58.6308	8.34	80.8338	8.34	101.368	8.34	118.076	8.34	131.583
9.34	3.71738	9.34	5.43774	10.24	8.77047	9.34	14.5852	9.34	24.6672	9.34	39.6758	9.34	59.9171	9.34	81.7392	9.34	101.906	9.34	118.349	9.34	131.872
10.34	3.8644	10.34	5.66139	11.24	9.04485	10.34	15.2106	10.34	25.5283	10.34	40.7458	10.34	60.8825	10.34	82.453	10.34	102.429	10.34	118.734	10.34	132.115
11.34	3.99937	11.34	5.82921	12.24	9.32353	11.34	15.7246	11.34	26.2645	11.34	41.6015	11.34	61.6382	11.34	83.0455	11.34	102.777	11.34	119.02	11.34	132.322
12.34	4.13135	12.34	6.0267	13.24	9.57061	12.34	16.1772	12.34	26.8725	12.34	42.3198	12.34	62.2979	12.34	83.5059	12.34	103.084	12.34	119.248	12.34	132.51
13.34	4.24982	13.34	6.20041	14.24	9.78332	13.34	16.5766	13.34	27.4041	13.34	42.9696	13.34	62.8187	13.34	83.8893	13.34	103.356	13.34	119.448	13.34	132.669
14.34	4.343	14.34	6.3235	15.24	9.98056	14.34	16.8904	14.34	27.8768	14.34	43.5056	14.34	63.2533	14.34	84.2195	14.34	103.586	14.34	119.605	14.34	132.774
15.34	4.4295	15.34	6.43903	16.24	10.1575	15.34	17.1779	15.34	28.3404	15.34	43.9583	15.34	63.6175	15.34	84.5147	15.34	103.79	15.34	119.751	15.34	132.896
16.34	4.4938	16.34	6.55283	17.24	10.3253	16.34	17.4517	16.34	28.6859	16.34	44.3318	16.34	63.9892	16.34	84.7512	16.34	103.964	16.34	119.876	16.34	133.004
17.34	4.55463	17.34	6.64734	18.24	10.4739	17.34	17.731	17.34	29.0143	17.34	44.7107	17.34	64.2704	17.34	84.9867	17.34	104.151	17.34	120.034	17.34	133.111
18.34	4.63194	18.34	6.73628	19.24	10.6198	18.34	17.9637	18.34	29.3353	18.34	45.0516	18.34	64.518	18.34	85.1803	18.34	104.333	18.34	120.176	18.34	133.22
19.34	4.69322	19.34	6.80888	20.24	10.7766	19.34	18.182	19.34	29.6256	19.34	45.3399	19.34	64.7492	19.34	85.3869	19.34	104.502	19.34	120.305	19.34	133.32
20.34	4.77205	20.34	6.90733	21.24	10.9236	20.34	18.4173	20.34	29.9036	20.34	45.6176	20.34	64.9863	20.34	85.6026	20.34	104.669	20.34	120.434	20.34	133.422
21.34	4.85025	21.34	6.9921	22.24	11.0543	21.34	18.6168	21.34	30.1388	21.34	45.866	21.34	65.2296	21.34	85.7905	21.34	104.816	21.34	120.572	21.34	133.526
22.34	4.91975	22.34	7.0714	23.24	11.1825	22.34	18.768	22.34	30.3602	22.34	46.1051	22.34	65.4117	22.34	85.9237	22.34	104.928	22.34	120.664	22.34	133.617
23.34	5.0074	23.34	7.17705	24.24	11.299	23.34	18.9537	23.34	30.5898	23.34	46.3272	23.34	65.5893	23.34	86.0735	23.34	105.068	23.34	120.783	23.34	133.715
24.34	5.06491	24.34	7.27872	25.24	11.4119	24.34	19.0995	24.34	30.7948	24.34	46.5205	24.34	65.7404	24.34	86.2079	24.34	105.175	24.34	120.87	24.34	133.788
25.34	5.11914	25.34	7.35757	26.24	11.5321	25.34	19.2451	25.34	30.9698	25.34	46.6853	25.34	65.8955	25.34	86.332	25.34	105.289	25.34	120.971	25.34	133.863
26.34	5.17348	26.34	7.43019	27.24	11.6213	26.34	19.3878	26.34	31.1418	26.34	46.8593	26.34	66.0401	26.34	86.4766	26.34	105.404	26.34	121.057	26.34	133.946
27.34	5.23009	27.34	7.51421	28.24	11.705	27.34	19.5213	27.34	31.2882	27.34	46.9861	27.34	66.1666	27.34	86.6001	27.34	105.518	27.34	121.148	27.34	134.021
28.34	5.28746	28.34	7.59276	29.24	11.7822	28.34	19.6385	28.34	31.4254	28.34	47.1397	28.34	66.2927	28.34	86.7423	28.34	105.634	28.34	121.214	28.34	134.079
29.34	5.32475	29.34	7.6581	30.24	11.8664	29.34	19.7418	29.34	31.5677	29.34	47.264	29.34	66.3988	29.34	86.8389	29.34	105.727	29.34	121.279	29.34	134.142
30.34	5.36133	30.34	7.73413	31.24	11.9364	30.34	19.8373	30.34	31.6828	30.34	47.3967	30.34	66.5139	30.34	86.9411	30.34	105.819	30.34	121.343	30.34	134.2
31.34	5.39822	31.34	7.80344	32.24	12.0135	31.34	19.9379	31.34	31.7818	31.34	47.5188	31.34	66.6144	31.34	87.0135	31.34	105.888	31.34	121.411	31.34	134.259
32.34	5.44495	32.34	7.87125	33.24	12.0753	32.34	20.0334	32.34	31.8886	32.34	47.6241	32.34	66.7198	32.34	87.1141	32.34	105.973	32.34	121.477	32.34	134.324
33.34	5.48592	33.34	7.92393	34.24	12.1255	33.34	20.1151	33.34	31.9968	33.34	47.7436	33.34	66.8115	33.34	87.1895	33.34	106.045	33.34	121.549	33.34	134.376
34.34	5.53319	34.34	7.97121	35.24	12.1957	34.34	20.194	34.34	32.0964	34.34	47.8451	34.34	66.9096	34.34	87.2743	34.34	106.114	34.34	121.616	34.34	134.456
35.34	5.57814	35.34	8.0161	36.24	12.2824	35.34	20.2698	35.34	32.2015	35.34	47.9585	35.34	67.0147	35.34	87.3697	35.34	106.184	35.34	121.7	35.34	134.54
36.34	5.62306	36.34	8.06068	37.24	12.3594	36.34	20.3342	36.34	32.307	36.34	48.0624	36.34	67.1104	36.34	87.4376	36.34	106.254	36.34	121.768	36.34	134.595
37.34	5.65898	37.34	8.10677	38.24	12.4313	37.34	20.4096	37.34	32.3937	37.34	48.1702	37.34	67.1971	37.34	87.5309	37.34	106.32	37.34	121.841	37.34	134.649
38.34	5.70488	38.34	8.15886	39.24	12.4934	38.34	20.4848	38.34	32.4853	38.34	48.2911	38.34	67.2984	38.34	87.6174	38.34	106.401	38.34	121.928	38.34	134.742
39.34	5.72607	39.34	8.20126	40.24	12.5315	39.34	20.5352	39.34	32.5605	39.34	48.394	39.34	67.372	39.34	87.6895	39.34	106.465	39.34	122	39.34	134.798
40.34	5.7502	40.34	8.23082	41.24	12.5621	40.34	20.584	40.34	32.629	40.34	48.4805	40.34	67.4649	40.34	87.7482	40.34	106.533	40.34	122.052	40.34	134.845
41.34	5.78145	41.34	8.25847	42.24	12.5891	41.34	20.6512	41.34	32.6958	41.34	48.5621	41.34	67.548	41.34	87.8198	41.34	106.605	41.34	122.109	41.34	134.878
42.34	5.79781	42.34	8.27138	43.24	12.6128	42.34	20.6969	42.34	32.7418	42.34	48.6261	42.34	67.6234	42.34	87.8952	42.34	106.679	42.34	122.173	42.34	134.93
43.34	5.81363	43.34	8.28879	44.24	12.6507	43.34	20.7517	43.34	32.7964	43.34	48.6807	43.34	67.6963	43.34	87.9613	43.34	106.745	43.34	122.22	43.34	134.965
44.34	5.85939	44.34	8.31654	45.24	12.6903	44.34	20.8221	44.34	32.875	44.34	48.7588	44.34	67.7877	44.34	88.0626	44.34	106.815	44.34	122.298	44.34	135.014
45.34	5.87878	45.34	8.33643	46.24	12.7224	45.34	20.8806	45.34	32.9272	45.34	48.8291	45.34	67.8759	45.34	88.1589	45.34	106.884	45.34	122.358	45.34	135.052
46.34	5.90237	46.34	8.3454	47.24	12.7587	46.34	20.9487	46.34	32.9754	46.34	48.9003	46.34	67.9486	46.34	88.2282	46.34	106.927	46.34	122.411	46.34	135.092
47.34	5.91071	47.34	8.36163	48.24	12.8085	47.34	21.0012	47.34	33.0329	47.34	48.9691	47.34	68.009	47.34	88.2939	47.34	106.984	47.34	122.471	47.34	135.129
48.34	5.9213	48.34	8.38354	49.24	12.8528	48.34	21.0508	48.34	33.0825	48.34	49.0321	48.34	68.0769	48.34	88.3549	48.34	107.054	48.34	122.54	48.34	135.181
49.34	5.93512	49.34	8.40714	50.24	12.9001	49.34	21.104	49.34	33.1288	49.34	49.0736	49.34	68.1627	49.34	88.4262	49.34	107.138	49.34	122.603	49.34	135.216
50.34	5.93181	50.34	8.42342	51.24	12.9359	50.34	21.1575	50.34	33.1779	50.34	49.1208	50.34	68.2493	50.34	88.4948	50.34	107.224	50.34	122.67	50.34	135.281
51.34	5.94997	51.34	8.44347	52.24	12.9871	51.34	21.2068	51.34	33.2237	51.34	49.1701	51.34	68.336	51.34	88.5602	51.34	107.282	51.34	122.729	51.34	135.342
52.34	5.95157	52.34	8.47437	53.24	13.0366	52.34	21.2393	52.34	33.2647	52.34	49.2092	52.34	68.3994	52.34	88.6321	52.34	107.35	52.34	122.779	52.34	135.381
53.34	5.97926	53.34	8.50517	54.24	13.072	53.34	21.2916	53.34	33.3249	53.34	49.258	53.34	68.4763	53.34	88.7039	53.34	107.42	53.34	122.828	53.34	135.422
54.34	5.98158	54.34	8.50594	55.24	13.097	54.34	21.3135	54.34	33.3566	54.34	49.2916	54.34	68.5291	54.34	88.7454	54.34	107.447	54.34	122.868	54.34	135.444
55.34	5.99702	55.34	8.51982	56.24	13.1198	55.34	21.3437	55.34	33.3821	55.34	49.3351	55.34	68.584	55.34	88.8002	55.34	107.476	55.34	122.895	55.34	135.477
56.34	6.01016	56.34	8.53607	57.24	13.1505	56.34	21.3733	56.34	33.405	56.34	49.3608	56.34	68.6201	56.34	88.8462	56.34	107.523	56.34	122.928	56.34	135.492
57.34	6.04961	57.34	8.57396	58.24	13.1954	57.34	21.4487	57.34	33.4722	57.34	49.4315	57.34	68.6791	57.34	88.9051	57.34	107.584	57.34	122.969	57.34	135.543
58.34	6.1002	58.34	8.61674	59.24	13.2296	58.34	21.5192	58.34	33.5244	58.34	49.4722	58.34	68.7676	58.34	88.9753	58.34	107.656	58.34	123.034	58.34	135.592
59.34	6.15761	59.34	8.76869	60.24	13.0884	59.34	21.6676	59.34	33.7257	59.34	49.5555	59.34	68.9278	59.34	89.1109	59.34	107.742	59.34	123.139	59.34	135.686
60.34	5.3456	60.34	7.81416	61.24	10.4314	60.34	20.8739	60.34	32.1098	60.34	47.8973	60.34	66.0178	60.34	85.7361	60.34	102.89	60.34	117.689	60.34	129.92
61.34	4.62227	61.34	6.98622	62.24	9.63787	61.34	17.7177	61.34	27.8159	61.34	40.6029	61.34	55.5192	61.34	71.1406	61.34	84.5489	61.34	95.9803	61.34	106.986
62.34	4.00684	62.34	5.94034	63.24	8.53326	62.34	15.5775	62.34	23.9476	62.34	34.78	62.34	46.9527	62.34	59.6151	62.34	70.1846	62.34	79.0534	62.34	86.94
63.34	3.57298	63.34	5.31172	64.24	7.70657	63.34	13.8504	63.34	21.1501	63.34	30.5692	63.34	40.8673	63.34	51.5266	63.34	60.2793	63.34	67.5807	63.34	73.8878
64.34	3.2155	64.34	4.77086	65.24	7.01003	64.34	12.4483	64.34	18.9525	64.34	27.214	64.34	36.1711	64.34	45.3085	64.34	52.8002	64.34	58.974	64.34	64.1949
65.34	2.92714	65.34	4.37022	66.24	6.44926	65.34	11.3184	65.34	17.2115	65.34	24.5252	65.34	32.4462	65.34	40.3883	65.34	46.9558	65.34	52.2171	65.34	56.7286
66.34	2.68491	66.34	4.0394	67.24	5.9918	66.34	10.3716	66.34	15.7581	66.34	22.2893	66.34	29.3557	66.34	36.4345	66.34	42.1903	66.34	46.8058	66.34	50.7375
67.34	2.49971	67.34	3.77953	68.24	5.56798	67.34	9.56944	67.34	14.5293	67.34	20.4496	67.34	26.8097	67.34	33.1389	67.34	38.2639	67.34	42.3709	67.34	45.791
68.34	2.34428	68.34	3.55504	69.24	5.18909	68.34	8.86604	68.34	13.4353	68.34	18.8587	68.34	24.6669	68.34	30.3503	68.34	34.951	68.34	38.6154	68.34	41.6467
69.34	2.18558	69.34	3.33456	70.24	4.83357	69.34	8.27612	69.34	12.5072	69.34	17.5074	69.34	22.7715	69.34	27.9319	69.34	32.1436	69.34	35.4502	69.34	38.13
70.34	2.03044	70.34	3.09895	71.24	4.54415	70.34	7.7502	70.34	11.6824	70.34	16.2558	70.34	21.1588	70.34	25.8716	70.34	29.6814	70.34	32.7265	70.34	35.0829
71.34	1.90396	71.34	2.89246	72.24	4.30396	71.34	7.23587	71.34	10.9575	71.34	15.2289	71.34	19.7148	71.34	24.0439	71.34	27.5284	71.34	30.3021	71.34	32.4987
72.34	1.77881	72.34	2.70871	73.24	4.09302	72.34	6.81854	72.34	10.2851	72.34	14.2361	72.34	18.4119	72.34	22.409	72.34	25.6078	72.34	28.1593	72.34	30.2348
73.34	1.662	73.34	2.60002	74.24	3.8581	73.34	6.43535	73.34	9.66789	73.34	13.3772	73.34	17.2736	73.34	21.0029	73.34	23.9582	73.34	26.2909	73.34	28.1848
74.34	1.56128	74.34	2.46344	75.24	3.64716	74.34	6.05719	74.34	9.0773	74.34	12.6295	74.34	16.1979	74.34	19.7345	74.34	22.4622	74.34	24.5922	74.34	26.3294
75.34	1.47334	75.34	2.33635	76.24	3.45221	75.34	5.72871	75.34	8.59087	75.34	11.8666	75.34	15.2338	75.34	18.5496	75.34	21.0668	75.34	23.0694	75.34	24.7364
76.34	1.39554	76.34	2.21588	77.24	3.27831	76.34	5.40903	76.34	8.11227	76.34	11.227	76.34	14.3703	76.34	17.4409	76.34	19.8486	76.34	21.701	76.34	23.2584
77.34	1.3224	77.34	2.10307	78.24	3.13239	77.34	5.11674	77.34	7.69118	77.34	10.6243	77.34	13.5907	77.34	16.4772	77.34	18.685	77.34	20.4087	77.34	21.876
78.34	1.26361	78.34	2.01688	79.24	2.99807	78.34	4.86194	78.34	7.31042	78.34	10.0966	78.34	12.8737	78.34	15.552	78.34	17.6476	78.34	19.2941	78.34	20.6177
79.34	1.20149	79.34	1.95122	80.24	2.85759	79.34	4.64818	79.34	7.01949	79.34	9.56548	79.34	12.22	79.34	14.7106	79.34	16.6379	79.34	18.2175	79.34	19.4383
80.34	1.1367	80.34	1.86034	81.24	2.71685	80.34	4.44276	80.34	6.67686	80.34	9.11037	80.34	11.5702	80.34	13.9547	80.34	15.7691	80.34	17.2652	80.34	18.4126
81.34	1.0683	81.34	1.77274	82.24	2.59136	81.34	4.22717	81.34	6.33737	81.34	8.64127	81.34	10.9087	81.34	13.2196	81.34	14.9426	81.34	16.3245	81.34	17.4634
82.34	1.01259	82.34	1.69749	83.24	2.47602	82.34	3.99367	82.34	6.03487	82.34	8.17885	82.34	10.3761	82.34	12.5333	82.34	14.1665	82.34	15.5204	82.34	16.5994
83.34	0.958374	83.34	1.60226	84.24	2.36815	83.34	3.80704	83.34	5.75052	83.34	7.78323	83.34	9.85944	83.34	11.8893	83.34	13.4569	83.34	14.7279	83.34	15.7331
84.34	0.904648	84.34	1.54347	85.24	2.27511	84.34	3.64043	84.34	5.4464	84.34	7.39754	84.34	9.36269	84.34	11.2797	84.34	12.7578	84.34	13.9894	84.34	14.9356
85.34	0.847687	85.34	1.47171	86.24	2.15949	85.34	3.45734	85.34	5.18207	85.34	7.073	85.34	8.93976	85.34	10.667	85.34	12.1537	85.34	13.2981	85.34	14.2217
86.34	0.808945	86.34	1.41182	87.24	2.05956	86.34	3.29118	86.34	4.93578	86.34	6.73027	86.34	8.52361	86.34	10.1907	86.34	11.559	86.34	12.6484	86.34	13.5391
87.34	0.760498	87.34	1.36221	88.24	1.9616	87.34	3.13846	87.34	4.71436	87.34	6.39941	87.34	8.09119	87.34	9.68011	87.34	11.0094	87.34	12.0198	87.34	12.8766
88.34	0.693924	88.34	1.31319	89.24	1.89405	88.34	2.99333	88.34	4.50362	88.34	6.09883	88.34	7.71248	88.34	9.2307	88.34	10.4881	88.34	11.4302	88.34	12.2377
89.34	0.675156	89.34	1.27803	90.24	1.83113	89.34	2.88475	89.34	4.31026	89.34	5.84142	89.34	7.34724	89.34	8.84599	89.34	10.0135	89.34	10.9181	89.34	11.6815
90.34	0.644302	90.34	1.24522	91.24	1.77287	90.34	2.77382	90.34	4.11418	90.34	5.58009	90.34	7.00554	90.34	8.47523	90.34	9.55293	90.34	10.4345	90.34	11.121
91.34	0.614029	91.34	1.2169	92.24	1.71763	91.34	2.67323	91.34	3.93352	91.34	5.32912	91.34	6.69627	91.34	8.12309	91.34	9.10118	91.34	9.96321	91.34	10.6024
92.34	0.581345	92.34	1.19054	93.24	1.68015	92.34	2.56044	92.34	3.76183	92.34	5.12502	92.34	6.41365	92.34	7.75218	92.34	8.66621	92.34	9.51036	92.34	10.1448
93.34	0.575714	93.34	1.16727	94.24	1.64149	93.34	2.4729	93.34	3.63388	93.34	4.93307	93.34	6.12866	93.34	7.42462	93.34	8.29144	93.34	9.08856	93.34	9.71292
94.34	0.564621	94.34	1.12843	95.24	1.58992	94.34	2.39217	94.34	3.48729	94.34	4.7426	94.34	5.86757	94.34	7.10811	94.34	7.93459	94.34	8.69856	94.34	9.29323
95.34	0.550964	95.34	1.09805	96.24	1.53866	95.34	2.29141	95.34	3.37393	95.34	4.55392	95.34	5.60703	95.34	6.82642	95.34	7.60019	95.34	8.34308	95.34	8.90378
96.34	0.553528	96.34	1.06024	97.24	1.49635	96.34	2.22211	96.34	3.26364	96.34	4.36346	96.34	5.3674	96.34	6.54962	96.34	7.26288	96.34	7.97607	96.34	8.52542
97.34	0.547043	97.34	1.03548	98.24	1.45977	97.34	2.13905	97.34	3.13295	97.34	4.18205	97.34	5.13554	97.34	6.21782	97.34	6.94084	97.34	7.59544	97.34	8.14949
98.34	0.524185	98.34	1.00948	99.24	1.41387	98.34	2.08183	98.34	3.02531	98.34	4.01543	98.34	4.92009	98.34	5.92854	98.34	6.67116	98.34	7.26711	98.34	7.80162
99.34	0.518341	99.34	0.98056	100.24	1.3796	99.34	2.00214	99.34	2.89679	99.34	3.85449	99.34	4.69705	99.34	5.668	99.34	6.40274	99.34	6.96555	99.34	7.45123
100.34	0.509338	100.34	0.953918	101.24	1.35135	100.34	1.9494	100.34	2.79483	100.34	3.72128	100.34	4.5033	100.34	5.44495	100.34	6.15665	100.34	6.66241	100.34	7.13678
101.34	0.523407	101.34	0.921997	102.24	1.32162	101.34	1.91269	101.34	2.70734	101.34	3.57553	101.34	4.32791	101.34	5.24652	101.34	5.92072	101.34	6.38742	101.34	6.85672
102.34	0.523407	102.34	0.907135	103.24	1.29672	102.34	1.86346	102.34	2.60767	102.34	3.4346	102.34	4.15799	102.34	5.03903	102.34	5.68869	102.34	6.14563	102.34	6.57858
103.34	0.526672	103.34	0.884216	104.24	1.25598	103.34	1.8078	103.34	2.53058	103.34	3.31674	103.34	4.00076	103.34	4.85062	103.34	5.46466	103.34	5.91022	103.34	6.33347
104.34	0.533798	104.34	0.870285	105.24	1.22729	104.34	1.75661	104.34	2.45796	104.34	3.19341	104.34	3.85628	104.34	4.66045	104.34	5.24321	104.34	5.65562	104.34	6.11201
105.34	0.529877	105.34	0.836975	106.24	1.17648	105.34	1.70001	105.34	2.37396	105.34	3.07816	105.34	3.72336	105.34	4.49323	105.34	5.04477	105.34	5.42477	105.34	5.88773
106.34	0.516174	106.34	0.80188	107.24	1.146	106.34	1.63397	106.34	2.26721	106.34	2.95352	106.34	3.57693	106.34	4.30954	106.34	4.85138	106.34	5.21652	106.34	5.64322
107.34	0.508896	107.34	0.794632	108.24	1.12593	107.34	1.58925	107.34	2.19914	107.34	2.84004	107.34	3.46004	107.34	4.1516	107.34	4.68672	107.34	5.02135	107.34	5.41685
108.34	0.509338	108.34	0.785583	109.24	1.1008	108.34	1.54745	108.34	2.1214	108.34	2.74582	108.34	3.34003	108.34	3.96448	108.34	4.52579	108.34	4.83234	108.34	5.19888
109.34	0.506042	109.34	0.76709	110.24	1.0876	109.34	1.51132	109.34	2.0462	109.34	2.66876	109.34	3.2402	109.34	3.81586	109.34	4.37051	109.34	4.66223	109.34	5.02878
110.34	0.503082	110.34	0.754395	111.24	1.06602	110.34	1.48886	110.34	1.97452	110.34	2.58896	110.34	3.1326	110.34	3.69025	110.34	4.22852	110.34	4.5007	110.34	4.85748
111.34	0.515381	111.34	0.758484	112.24	1.03699	111.34	1.47144	111.34	1.90829	111.34	2.52304	111.34	3.01715	111.34	3.55841	111.34	4.08221	111.34	4.33649	111.34	4.70959
112.34	0.496033	112.34	0.749359	113.24	1.00266	112.34	1.4342	112.34	1.84012	112.34	2.44351	112.34	2.90335	112.34	3.43796	112.34	3.9274	112.34	4.16745	112.34	4.53363
113.34	0.470886	113.34	0.733887	114.24	0.998913	113.34	1.39764	113.34	1.79044	113.34	2.35751	113.34	2.78827	113.34	3.30334	113.34	3.77325	113.34	4.013	113.34	4.35925
114.34	0.461029	114.34	0.732239	115.24	0.982693	114.34	1.36835	114.34	1.76105	114.34	2.2843	114.34	2.6788	114.34	3.17438	114.34	3.62473	114.34	3.84262	114.34	4.20105
115.34	0.433319	115.34	0.717529	116.24	0.965936	115.34	1.33081	115.34	1.7157	115.34	2.21878	115.34	2.56119	115.34	3.05652	115.34	3.48569	115.34	3.69577	115.34	4.04279
116.34	0.423218	116.34	0.709595	117.24	0.965686	116.34	1.31445	116.34	1.66965	116.34	2.15509	116.34	2.47107	116.34	2.9408	116.34	3.35678	116.34	3.56967	116.34	3.89236
117.34	0.426727	117.34	0.706177	118.24	0.960273	117.34	1.30157	117.34	1.63208	117.34	2.1261	117.34	2.37656	117.34	2.86234	117.34	3.25061	117.34	3.45404	117.34	3.75653
118.34	0.429077	118.34	0.715149	119.24	0.942	118.34	1.29062	118.34	1.59824	118.34	2.09189	118.34	2.31366	118.34	2.78625	118.34	3.15967	118.34	3.3634	118.34	3.63824
119.34	0.429092	119.34	0.698746	120.24	0.902596	119.34	1.26125	119.34	1.54808	119.34	2.03197	119.34	2.25313	119.34	2.70329	119.34	3.04076	119.34	3.25404	119.34	3.52089
120.34	0.422943	120.34	0.677765	121.24	0.874175	120.34	1.24161	120.34	1.50571	120.34	1.98108	120.34	2.17831	120.34	2.63443	120.34	2.94104	120.34	3.13501	120.34	3.40115
121.34	0.415421	121.34	0.653824	122.24	0.863274	121.34	1.21632	121.34	1.45872	121.34	1.92494	121.34	2.11046	121.34	2.55836	121.34	2.86348	121.34	3.00951	121.34	3.2776
122.34	0.417023	122.34	0.634247	123.24	0.840326	122.34	1.20471	122.34	1.41968	122.34	1.86569	122.34	2.04962	122.34	2.47958	122.34	2.78494	122.34	2.9165	122.34	3.16663
123.34	0.401703	123.34	0.617065	124.24	0.816542	123.34	1.18127	123.34	1.38452	123.34	1.80942	123.34	1.99338	123.34	2.40573	123.34	2.69244	123.34	2.83063	123.34	3.0549
124.34	0.397446	124.34	0.617874	125.24	0.802072	124.34	1.14766	124.34	1.34807	124.34	1.76485	124.34	1.9406	124.34	2.33968	124.34	2.61659	124.34	2.74815	124.34	2.95613
125.34	0.383713	125.34	0.615494	126.24	0.79557	125.34	1.12254	125.34	1.32234	125.34	1.73787	125.34	1.88737	125.34	2.25722	125.34	2.54234	125.34	2.65593	125.34	2.87209
126.34	0.395813	126.34	0.627594	127.24	0.788471	126.34	1.11331	126.34	1.31647	126.34	1.71246	126.34	1.83899	126.34	2.20721	126.34	2.48413	126.34	2.5864	126.34	2.79434
127.34	0.387573	127.34	0.637421	128.24	0.76821	127.34	1.09726	127.34	1.30997	127.34	1.67307	127.34	1.80124	127.34	2.14828	127.34	2.41544	127.34	2.52591	127.34	2.71588
128.34	0.370331	128.34	0.631775	129.24	0.785612	128.34	1.05716	128.34	1.28189	128.34	1.63306	128.34	1.75989	128.34	2.09851	128.34	2.33786	128.34	2.43192	128.34	2.62854
129.34	0.360031	129.34	0.637589	130.24	0.796988	129.34	1.04472	129.34	1.26787	129.34	1.60292	129.34	1.72127	129.34	2.05855	129.34	2.27501	129.34	2.36751	129.34	2.54607
130.34	0.368729	130.34	0.668076	131.24	0.808218	130.34	1.05565	130.34	1.27022	130.34	1.58574	130.34	1.67314	130.34	2.01332	130.34	2.20891	130.34	2.31789	130.34	2.47466
131.34	0.376328	131.34	0.685074	132.24	0.82825	131.34	1.05779	131.34	1.26768	131.34	1.56554	131.34	1.64293	131.34	1.94554	131.34	2.13927	131.34	2.25792	131.34	2.42995
132.34	0.394089	132.34	0.717728	133.24	0.826298	132.34	1.05132	132.34	1.25151	132.34	1.54869	132.34	1.61507	132.34	1.89491	132.34	2.0985	132.34	2.19917	132.34	2.37276
133.34	0.413483	133.34	0.717529	134.24	0.808603	133.34	1.03665	133.34	1.22858	133.34	1.52417	133.34	1.57922	133.34	1.84277	133.34	2.04468	133.34	2.13873	133.34	2.31866
134.34	0.406189	134.34	0.710236	135.24	0.815401	134.34	1.01743	134.34	1.19989	134.34	1.49399	134.34	1.54239	134.34	1.77304	134.34	1.99612	134.34	2.1066	134.34	2.24417
135.34	0.42186	135.34	0.711044	136.24	0.818605	135.34	1.00722	135.34	1.16789	135.34	1.48186	135.34	1.4994	135.34	1.72816	135.34	1.95665	135.34	2.0507	135.34	2.17155
136.34	0.438995	136.34	0.715302	137.24	0.837448	136.34	0.991943	136.34	1.14441	136.34	1.46658	136.34	1.46576	136.34	1.69492	136.34	1.91168	136.34	2.01239	136.34	2.11877
137.34	0.450165	137.34	0.724915	138.24	0.845935	137.34	0.991791	137.34	1.13254	137.34	1.45828	137.34	1.44452	137.34	1.66351	137.34	1.86075	137.34	1.97473	137.34	2.06784
138.34	0.45697	138.34	0.725067	139.24	0.846358	138.34	0.990387	138.34	1.12292	138.34	1.43729	138.34	1.41342	138.34	1.63281	138.34	1.80386	138.34	1.95029	138.34	2.02542
139.34	0.467361	139.34	0.732346	140.24	0.848856	139.34	0.991013	139.34	1.11223	139.34	1.41838	139.34	1.38631	139.34	1.60219	139.34	1.76036	139.34	1.91145	139.34	1.97722
140.34	0.478104	140.34	0.736435	141.24	0.853307	140.34	0.991989	140.34	1.10344	140.34	1.40919	140.34	1.36775	140.34	1.57387	140.34	1.74025	140.34	1.87337	140.34	1.95515
141.34	0.484497	141.34	0.747925	142.24	0.85788	141.34	0.994873	141.34	1.09186	141.34	1.39606	141.34	1.34134	141.34	1.55731	141.34	1.7236	141.34	1.84695	141.34	1.93069
142.34	0.486298	142.34	0.749329	143.24	0.837151	142.34	0.986908	142.34	1.06436	142.34	1.37833	142.34	1.33182	142.34	1.52191	142.34	1.68945	142.34	1.80969	142.34	1.89468
143.34	0.484695	143.34	0.729752	144.24	0.842126	143.34	0.977097	143.34	1.04948	143.34	1.36852	143.34	1.30247	143.34	1.48906	143.34	1.66481	143.34	1.77528	143.34	1.86409
144.34	0.490402	144.34	0.724136	145.24	0.850745	144.34	0.979691	144.34	1.05363	144.34	1.34486	144.34	1.29686	144.34	1.46391	144.34	1.65099	144.34	1.74348	144.34	1.82878
145.34	0.489578	145.34	0.742905	146.24	0.838921	145.34	0.980423	145.34	1.05281	145.34	1.33238	145.34	1.28432	145.34	1.45137	145.34	1.62047	145.34	1.71962	145.34	1.80647
146.34	0.478088	146.34	0.733307	147.24	0.828085	146.34	0.975189	146.34	1.03156	146.34	1.29785	146.34	1.27127	146.34	1.43018	146.34	1.57968	146.34	1.67853	146.34	1.76413
147.34	0.475708	147.34	0.730927	148.24	0.840648	147.34	0.984131	147.34	1.02762	147.34	1.28571	147.34	1.2392	147.34	1.39999	147.34	1.548	147.34	1.62918	147.34	1.73206
148.34	0.472427	148.34	0.727646	149.24	0.843414	148.34	0.98085	148.34	1.02403	148.34	1.26445	148.34	1.22459	148.34	1.38539	148.34	1.52168	148.34	1.60286	148.34	1.68971
149.34	0.47258	149.34	0.74733	150.24	0.837462	149.34	0.981003	149.34	1.02605	149.34	1.25172	149.34	1.20677	149.34	1.37383	149.34	1.49254	149.34	1.57527	149.34	1.66682
150.34	0.466766	150.34	0.752838	151.24	0.832658	150.34	0.968536	150.34	1.01202	150.34	1.22949	150.34	1.16971	150.34	1.36801	150.34	1.46524	150.34	1.53	150.34	1.63483
151.34	0.471024	151.34	0.739059	152.24	0.829225	151.34	0.963028	151.34	1.00652	151.34	1.23219	151.34	1.14778	151.34	1.34608	151.34	1.45973	151.34	1.51317	151.34	1.61134
152.34	0.474945	152.34	0.723114	153.24	0.822011	152.34	0.948975	152.34	1.01044	152.34	1.20016	152.34	1.12241	152.34	1.32071	152.34	1.4277	152.34	1.49091	152.34	1.57425
153.34	0.470047	153.34	0.718216	154.24	0.813954	153.34	0.94252	153.34	1.00554	153.34	1.1902	153.34	1.1144	153.34	1.30409	153.34	1.39821	153.34	1.47273	153.34	1.54982
154.34	0.469849	154.34	0.708252	155.24	0.803262	154.34	0.940765	154.34	1.01355	154.34	1.18024	154.34	1.11389	154.34	1.28281	154.34	1.38004	154.34	1.453	154.34	1.52853
155.34	0.488647	155.34	0.697754	156.24	0.804494	155.34	0.941589	155.34	0.997955	155.34	1.1713	155.34	1.11502	155.34	1.27542	155.34	1.35156	155.34	1.43585	155.34	1.50983
156.34	0.492905	156.34	0.71022	157.24	0.797939	156.34	0.952499	156.34	0.99559	156.34	1.17244	156.34	1.11928	156.34	1.26991	156.34	1.33629	156.34	1.42723	156.34	1.50081
157.34	0.506409	157.34	0.712402	158.24	0.807982	157.34	0.954681	157.34	0.997772	157.34	1.15665	157.34	1.10193	157.34	1.26077	157.34	1.31543	157.34	1.40323	157.34	1.48346
158.34	0.511887	158.34	0.7061	159.24	0.806777	158.34	0.949997	158.34	0.993088	158.34	1.1422	158.34	1.08592	158.34	1.24437	158.34	1.30919	158.34	1.3723	158.34	1.46745
159.34	0.507721	159.34	0.718079	160.24	0.805109	159.34	0.954102	159.34	0.987427	159.34	1.12326	159.34	1.0701	159.34	1.22894	159.34	1.30508	159.34	1.35657	159.34	1.46179
160.34	0.515015	160.34	0.714355	161.24	0.82372	160.34	0.946869	160.34	0.978638	160.34	1.10626	160.34	1.06131	160.34	1.20062	160.34	1.2963	160.34	1.34933	160.34	1.44284
161.34	0.526291	161.34	0.730728	162.24	0.822646	161.34	0.955032	161.34	0.988358	161.34	1.09489	161.34	1.0515	161.34	1.20723	161.34	1.28648	161.34	1.32976	161.34	1.42326
162.34	0.52063	162.34	0.716858	163.24	0.813614	162.34	0.948975	162.34	0.976044	162.34	1.06265	162.34	1.04739	162.34	1.18326	162.34	1.26089	162.34	1.29636	162.34	1.40784
163.34	0.500946	163.34	0.715149	164.24	0.810806	163.34	0.930847	163.34	0.954407	163.34	1.03986	163.34	1.02771	163.34	1.1557	163.34	1.233	163.34	1.25519	163.34	1.37994
164.34	0.491333	164.34	0.726624	165.24	0.810863	164.34	0.931091	164.34	0.936584	164.34	1.03024	164.34	1.0181	164.34	1.14609	164.34	1.21207	164.34	1.23425	164.34	1.36838
165.34	0.491379	165.34	0.716904	166.24	0.801916	165.34	0.931442	165.34	0.935074	165.34	1.01231	165.34	1.00682	165.34	1.11644	165.34	1.19258	165.34	1.22453	165.34	1.33092
166.34	0.490555	166.34	0.71257	167.24	0.80627	166.34	0.922409	166.34	0.916275	166.34	1.00172	166.34	1.00755	166.34	1.10585	166.34	1.16402	166.34	1.21239	166.34	1.31877
167.34	0.49704	167.34	0.70929	168.24	0.802207	167.34	0.935547	167.34	0.911438	167.34	0.998444	167.34	0.990997	167.34	1.10257	167.34	1.1377	167.34	1.19934	167.34	1.31393
168.34	0.491333	168.34	0.703583	169.24	0.800121	168.34	0.941162	168.34	0.905731	168.34	0.981018	168.34	0.9935	168.34	1.06757	168.34	1.13043	168.34	1.19168	168.34	1.30978
169.34	0.499588	169.34	0.711899	170.24	0.805335	169.34	0.942764	169.34	0.904221	169.34	0.981064	169.34	0.985336	169.34	1.05785	169.34	1.12227	169.34	1.20149	169.34	1.30006
170.34	0.513412	170.34	0.729172	171.24	0.808859	170.34	0.946823	170.34	0.909836	170.34	0.983475	170.34	0.997604	170.34	1.06026	170.34	1.12633	170.34	1.19734	170.34	1.28459
171.34	0.507584	171.34	0.729996	172.24	0.80591	171.34	0.937881	171.34	0.902451	171.34	0.995712	171.34	0.983566	171.34	1.06078	171.34	1.11729	171.34	1.1884	171.34	1.27721
172.34	0.505402	172.34	0.748901	173.24	0.804825	172.34	0.937256	172.34	0.910034	172.34	0.984924	172.34	0.982941	172.34	1.06171	172.34	1.11636	172.34	1.1698	172.34	1.26486
173.34	0.491974	173.34	0.750305	174.24	0.792165	173.34	0.937103	173.34	0.918091	173.34	0.983215	173.34	0.963257	173.34	1.04828	173.34	1.09668	173.34	1.14856	173.34	1.24362
174.34	0.480392	174.34	0.753586	175.24	0.801203	174.34	0.922318	174.34	0.896744	174.34	0.968521	174.34	0.956772	174.34	1.04686	174.34	1.08199	174.34	1.14207	174.34	1.22893
175.34	0.481216	175.34	0.757523	176.24	0.791077	175.34	0.931046	175.34	0.913986	175.34	0.977554	175.34	0.967361	175.34	1.05589	175.34	1.07149	175.34	1.14445	175.34	1.21999
176.34	0.491531	176.34	0.746353	177.24	0.795349	176.34	0.922989	176.34	0.915695	176.34	0.969498	176.34	0.957748	176.34	1.05605	176.34	1.07008	176.34	1.13289	176.34	1.21028
177.34	0.496262	177.34	0.741318	178.24	0.800395	177.34	0.917953	177.34	0.91066	177.34	0.964462	177.34	0.942551	177.34	1.03108	177.34	1.0631	177.34	1.12785	177.34	1.20338
178.34	0.493134	178.34	0.756165	179.24	0.810352	178.34	0.913269	178.34	0.907532	178.34	0.959778	178.34	0.946075	178.34	1.01663	178.34	1.05841	178.34	1.12317	178.34	1.1987
179.34	0.502075	179.34	0.756897	180.24	0.80891	179.34	0.896027	179.34	0.916382	179.34	0.970276	179.34	0.936951	179.34	1.02402	179.34	1.0607	179.34	1.1239	179.34	1.18771
180.34	0.511887	180.34	0.765152	181.24	0.819794	180.34	0.894516	180.34	0.934097	180.34	0.989944	180.34	0.926926	180.34	1.02406	180.34	1.05098	180.34	1.12239	180.34	1.17955
181.34	0.50853	181.34	0.766861	182.24	0.839964	181.34	0.893112	181.34	0.926041	181.34	0.982101	181.34	0.899338	181.34	1.00273	181.34	1.05113	181.34	1.11433	181.34	1.16173
182.34	0.500946	182.34	0.755768	183.24	0.84575	182.34	0.893738	182.34	0.916901	182.34	0.9711	182.34	0.870667	182.34	0.993591	182.34	1.04199	182.34	1.10519	182.34	1.14948
183.34	0.495438	183.34	0.751816	184.24	0.851312	183.34	0.897995	183.34	0.929367	183.34	0.975357	183.34	0.871811	183.34	1.00768	183.34	1.02827	183.34	1.10594	183.34	1.1635
184.34	0.509354	184.34	0.736435	185.24	0.85865	184.34	0.903702	184.34	0.935074	184.34	0.971298	184.34	0.859543	184.34	0.997299	184.34	1.03242	184.34	1.09523	184.34	1.161
185.34	0.501099	185.34	0.726624	186.24	0.866924	185.34	0.89859	185.34	0.933472	185.34	0.967834	185.34	0.836853	185.34	0.985931	185.34	1.02731	185.34	1.09207	185.34	1.15118
186.34	0.509354	186.34	0.725113	187.24	0.877509	186.34	0.918167	186.34	0.933517	186.34	0.959976	186.34	0.846664	186.34	0.977768	186.34	1.02892	186.34	1.09367	186.34	1.13991
187.34	0.510086	187.34	0.725845	188.24	0.870079	187.34	0.927109	187.34	0.924484	187.34	0.959152	187.34	0.855606	187.34	0.985153	187.34	1.03786	187.34	1.09285	187.34	1.14729
188.34	0.490601	188.34	0.724335	189.24	0.859612	188.34	0.912292	188.34	0.914764	188.34	0.950989	188.34	0.84549	188.34	0.978485	188.34	1.01328	188.34	1.08469	188.34	1.1489
189.34	0.498764	189.34	0.734055	190.24	0.86257	189.34	0.9189	189.34	0.903397	189.34	0.957596	189.34	0.843887	189.34	0.965225	189.34	1.00856	189.34	1.08464	189.34	1.14729
190.34	0.481613	190.34	0.726669	191.24	0.873752	190.34	0.911514	190.34	0.885849	190.34	0.951767	190.34	0.844711	190.34	0.948074	190.34	1.00273	190.34	1.06429	190.34	1.13991
191.34	0.494858	191.34	0.757889	192.24	0.877219	191.34	0.942734	191.34	0.897537	191.34	0.966568	191.34	0.859512	191.34	0.961319	191.34	1.00777	191.34	1.06902	191.34	1.15315
192.34	0.505447	192.34	0.771591	193.24	0.868626	192.34	0.936905	192.34	0.899918	192.34	0.977158	192.34	0.870102	192.34	0.951981	192.34	0.998825	192.34	1.06163	192.34	1.15544
193.34	0.506958	193.34	0.753571	194.24	0.868387	193.34	0.927094	193.34	0.881897	193.34	0.985321	193.34	0.861847	193.34	0.932404	193.34	0.979248	193.34	1.0405	193.34	1.14377
194.34	0.517548	194.34	0.762604	195.24	0.88063	194.34	0.945892	194.34	0.89093	194.34	0.987701	194.34	0.872437	194.34	0.931671	194.34	0.968658	194.34	1.02179	194.34	1.12817
195.34	0.522583	195.34	0.767639	196.24	0.888344	195.34	0.942719	195.34	0.887756	195.34	0.984528	195.34	0.877472	195.34	0.93515	195.34	0.971832	195.34	1.00574	195.34	1.11017
196.34	0.530594	196.34	0.785416	197.24	0.872612	196.34	0.94722	196.34	0.884445	196.34	0.999191	196.34	0.885483	196.34	0.952927	196.34	0.970078	196.34	1.00398	196.34	1.12013
197.34	0.523987	197.34	0.787018	198.24	0.875047	197.34	0.940613	197.34	0.884491	197.34	1.00235	197.34	0.877319	197.34	0.956085	197.34	0.97168	197.34	1.00558	197.34	1.10025
198.34	0.526688	198.34	0.781509	199.24	0.87973	198.34	0.943314	198.34	0.87233	198.34	0.994888	198.34	0.881577	198.34	0.958786	198.34	0.954453	198.34	1.01805	198.34	1.08498
199.34	0.531418	199.34	0.78624	200.24	0.871431	199.34	0.939835	199.34	0.875504	199.34	0.999619	199.34	0.876541	199.34	0.973282	199.34	0.959274	199.34	1.00441	199.34	1.08815
200.34	0.522583	200.34	0.784058	201.24	0.869037	200.34	0.929443	200.34	0.873322	200.34	1.0072	200.34	0.86615	200.34	0.956238	200.34	0.958954	200.34	1.00223	200.34	1.07932
201.34	0.527557	201.34	0.792145	202.24	0.88239	201.34	0.935974	201.34	0.873199	201.34	1.00552	201.34	0.860962	201.34	0.951447	201.34	0.965485	201.34	1.00876	201.34	1.07452
202.34	0.542313	202.34	0.797134	203.24	0.895534	202.34	0.931198	202.34	0.868423	202.34	1.01872	202.34	0.847977	202.34	0.956436	202.34	0.960709	202.34	1.00554	202.34	1.07796
203.34	0.548798	203.34	0.802063	204.24	0.916097	203.34	0.926361	203.34	0.868286	203.34	1.01544	203.34	0.841583	203.34	0.951599	203.34	0.965637	203.34	0.999146	203.34	1.06491
204.34	0.556961	204.34	0.819992	205.24	0.929713	204.34	0.936081	204.34	0.887772	204.34	1.02516	204.34	0.841537	204.34	0.95311	204.34	0.985123	204.34	0.989243	204.34	1.07463
205.34	0.571655	205.34	0.818268	206.24	0.93468	205.34	0.94101	205.34	0.882935	205.34	1.03009	205.34	0.846466	205.34	0.934998	205.34	0.970123	205.34	0.974335	205.34	1.06979
206.34	0.557648	206.34	0.822327	207.24	0.949982	206.34	0.927094	206.34	0.878784	206.34	1.01617	206.34	0.83255	206.34	0.921082	206.34	0.964417	206.34	0.960419	206.34	1.05588
207.34	0.560669	207.34	0.827209	208.24	0.942302	207.34	0.941833	207.34	0.883667	207.34	1.01129	207.34	0.827667	207.34	0.906433	207.34	0.96109	207.34	0.955536	207.34	1.05099
208.34	0.552505	208.34	0.837021	209.24	0.970343	208.34	0.943741	208.34	0.885269	208.34	1.00157	208.34	0.827713	208.34	0.880295	208.34	0.961136	208.34	0.945816	208.34	1.0526
209.34	0.541916	209.34	0.857285	210.24	0.934327	209.34	0.962448	209.34	0.876236	209.34	1.0023	209.34	0.820236	209.34	0.868149	209.34	0.952103	209.34	0.946548	209.34	1.05013
210.34	0.475281	210.34	0.782776	211.24	0.923049	210.34	0.966522	210.34	0.890167	210.34	0.955597	210.34	0.786804	210.34	0.829651	210.34	0.888977	210.34	0.939301	210.34	1.05203
211.34	0.544006	211.34	0.842957			211.34	0.922943	211.34	0.889496	211.34	1.07312	211.34	0.848419	211.34	0.924042	211.34	0.960754	211.34	0.953247	211.34	1.08932
S221R
Cycle: 2 S221R_1 0.014648438 _X	Cycle: 2 S221R_1 0.014648438 _Y	Cycle: 3 S221R_1 0.029296875 _X	Cycle: 3 S221R_1 0.029296875 _Y	Cycle: 4 S221R_1 0.05859375 µ_X	Cycle: 4 S221R_1 0.05859375 µ_Y	Cycle: 5 S221R_1 0.1171875 µM_X	Cycle: 5 S221R_1 0.1171875 µM_Y	Cycle: 6 S221R_1 0.234375 µM_X	Cycle: 6 S221R_1 0.234375 µM_Y	Cycle: 7 S221R_1 0.46875 µM_X	Cycle: 7 S221R_1 0.46875 µM_Y	Cycle: 8 S221R_1 0.9375 µM_X	Cycle: 8 S221R_1 0.9375 µM_Y	Cycle: 9 S221R_1 1.875 µM_X	Cycle: 9 S221R_1 1.875 µM_Y	Cycle: 10 S221R_1 3.75 µM_X	Cycle: 10 S221R_1 3.75 µM_Y	Cycle: 11 S221R_1 7.5 µM_X	Cycle: 11 S221R_1 7.5 µM_Y	Cycle: 12 S221R_1 15 µM_X	Cycle: 12 S221R_1 15 µM_Y
-56.66	-0.145615	-56.66	-0.100082	-56.66	-0.0774079	-56.76	-0.139435	-56.66	-0.0249482	-56.66	-0.0353242	-56.66	-0.0535126	-56.76	-0.033844	-56.66	-0.104508	-56.66	0.0359039	-56.66	0.0329742
-55.66	-0.0539582	-55.66	-0.111636	-55.66	-0.0529206	-55.76	-0.0936584	-55.66	-0.0169709	-55.66	-0.000766039	-55.66	-0.0455353	-55.76	0.00216675	-55.66	-0.0405915	-55.66	0.0243499	-55.66	0.0492523
-54.66	-0.0358704	-54.66	-0.109479	-54.66	-0.0441406	-54.76	-0.0671082	-54.66	0.00322264	-54.66	0.00419921	-54.66	-0.0237549	-54.76	0.0204468	-54.66	-0.0224121	-54.66	0.0379211	-54.66	0.0548279
-53.66	-0.0471832	-53.66	-0.129001	-53.66	-0.0485871	-53.76	-0.0703735	-53.66	-0.012851	-53.66	-0.0150177	-53.66	-0.051181	-53.76	-0.00112915	-53.66	-0.0331146	-53.66	0.0252655	-53.66	0.0353058
-52.66	-0.0386536	-52.66	-0.122119	-52.66	-0.0321839	-52.76	-0.0625	-52.66	0.00223997	-52.66	-0.0179016	-52.66	-0.0458557	-52.76	0.00366211	-52.66	-0.0346558	-52.66	0.0237243	-52.66	0.0421875
-51.66	-0.0432465	-51.66	-0.115604	-51.66	-0.0339386	-51.76	-0.0479431	-51.66	0.0169647	-51.66	-0.0313141	-51.66	-0.0495026	-51.76	0.0150757	-51.66	-0.0478547	-51.66	0.0368011	-51.66	0.0372894
-50.66	-0.0447541	-50.66	-0.108688	-50.66	-0.0203705	-50.76	-0.0328674	-50.66	-0.000717193	-50.66	-0.0275116	-50.66	-0.0472565	-50.76	0.0090332	-50.66	-0.0442658	-50.66	0.0437164	-50.66	0.0357818
-49.66	-0.0442627	-49.66	-0.0888794	-49.66	0.00291744	-49.76	-0.0198364	-49.66	0.00773922	-49.66	-0.0303772	-49.66	-0.0321473	-49.76	0.0252075	-49.66	-0.0437745	-49.66	0.0294372	-49.66	0.00853267
-48.66	-0.0307645	-48.66	-0.0731839	-48.66	0.0116855	-48.76	0.00939941	-48.66	0.00195035	-48.66	-0.0264005	-48.66	-0.0183438	-48.76	0.0430298	-48.66	-0.0384854	-48.66	-0.00274935	-48.66	-0.00723544
-47.66	0.0321862	-47.66	0.0496727	-47.66	0.00584948	-47.76	0.0243225	-47.66	0.0712792	-47.66	0.0331932	-47.66	0.0626427	-47.76	0.00686646	-47.66	-0.0196632	-47.66	0.107931	-47.66	0.0428063
-46.66	-0.0715999	-46.66	-0.105749	-46.66	-0.107214	-46.76	-0.0179443	-46.66	-0.0403804	-46.66	-0.125677	-46.66	-0.0936336	-46.76	-0.131561	-46.66	-0.0757197	-46.66	-0.108892	-46.66	-0.0855769
-45.66	-0.0292602	-45.66	-0.0552917	-45.66	-0.0130248	-45.76	-0.0195923	-45.66	0.0363221	-45.66	-0.0327392	-45.66	-0.00856927	-45.76	-0.0236206	-45.66	-0.0694213	-45.66	-0.0110412	-45.66	0.00244758
-44.66	-0.0276612	-44.66	-0.0575074	-44.66	0.03078	-44.76	-0.000305176	-44.66	0.0293456	-44.66	-0.0286988	-44.66	0.0171996	-44.76	-0.0190125	-44.66	-0.0811585	-44.66	0.00346673	-44.66	0.0232116
-43.66	-0.0136322	-43.66	-0.0384125	-43.66	0.0499054	-43.76	0.0325317	-43.66	0.0289093	-43.66	-0.0224823	-43.66	0.0311981	-43.76	-0.0107117	-43.66	-0.0619721	-43.66	0.016336	-43.66	0.0442596
-42.66	-0.00923768	-42.66	-0.0308746	-42.66	0.0381866	-42.76	0.0405579	-42.66	0.0251251	-42.66	-0.00832215	-42.66	0.0339752	-42.76	0.00552368	-42.66	-0.0446686	-42.66	0.0418182	-42.66	0.0732819
-41.66	-0.0188629	-41.66	-0.0241119	-41.66	0.0302094	-41.76	0.050415	-41.66	0.0221222	-41.66	2.74777e-05	-41.66	0.035733	-41.76	0.00717163	-41.66	-0.0445587	-41.66	0.0271271	-41.66	0.0553558
-40.66	-0.0187408	-40.66	-0.0318024	-40.66	0.028775	-40.76	0.0406494	-40.66	0.0124786	-40.66	-0.0111725	-40.66	0.0132111	-40.76	-0.00415039	-40.66	-0.0687286	-40.66	0.0112274	-40.66	0.0211762
-39.66	-0.0255951	-39.66	-0.0652374	-39.66	-0.00310364	-39.76	0.0188293	-39.66	-0.00298157	-39.66	-0.0230316	-39.66	0.0157867	-39.76	-0.0111084	-39.66	-0.0742706	-39.66	-0.00578919	-39.66	-0.00551453
-38.66	-0.0167542	-38.66	-0.0528564	-38.66	0.0108337	-38.76	0.0129089	-38.66	0.00585938	-38.66	-0.041687	-38.66	-0.00482178	-38.76	-0.0437012	-38.66	-0.0947876	-38.66	-0.0168762	-38.66	-0.02771
-37.66	-0.000741571	-37.66	-0.0450531	-37.66	-0.00754699	-37.76	0.0226746	-37.66	0.0300812	-37.66	-0.0408417	-37.66	0.0112824	-37.76	-0.0256348	-37.66	-0.0865875	-37.66	-0.00711975	-37.66	-0.00809631
-36.66	0.00553596	-36.66	-0.0419799	-36.66	-0.0337402	-36.76	0.0276489	-36.66	0.0167664	-36.66	-0.0427428	-36.66	-0.0184509	-36.76	-0.061676	-36.66	-0.106555	-36.66	-0.0317565	-36.66	-0.0198547
-35.66	0.00124821	-35.66	-0.0531341	-35.66	-0.0495941	-35.76	0.0140991	-35.66	-0.013919	-35.66	-0.0763275	-35.66	-0.0456878	-35.76	-0.0912476	-35.66	-0.135379	-35.66	-0.0656463	-35.66	-0.037326
-34.66	0.00782779	-34.66	-0.0396881	-34.66	-0.00874326	-34.76	0.0177002	-34.66	0.00770572	-34.66	-0.0550079	-34.66	-0.0539703	-34.76	-0.0927429	-34.66	-0.127335	-34.66	-0.0755768	-34.66	-0.0472564
-33.66	-0.0011383	-33.66	-0.0356232	-33.66	-0.0044342	-33.76	0.00970459	-33.66	-0.00937805	-33.66	-0.0591522	-33.66	-0.0524078	-33.76	-0.0792236	-33.66	-0.0951324	-33.66	-0.0629059	-33.66	-0.00684509
-32.66	-0.0131806	-32.66	-0.0461701	-32.66	-0.0215424	-32.76	-0.00387573	-32.66	-0.0280731	-32.66	-0.0513275	-32.66	-0.0304535	-32.76	-0.0779724	-32.66	-0.0810822	-32.66	-0.0601776	-32.66	0.00720519
-31.66	-0.0187714	-31.66	-0.0615265	-31.66	-0.018924	-31.76	-0.00216675	-31.66	-0.0285675	-31.66	-0.0404999	-31.66	-0.0278351	-31.76	-0.076355	-31.66	-0.0506317	-31.66	-0.04935	-31.66	0.0180328
-30.66	-0.0268707	-30.66	-0.0431366	-30.66	-0.0188446	-30.76	0.00811768	-30.66	-0.0269318	-30.66	-0.0470734	-30.66	-0.0179901	-30.76	-0.0483093	-30.66	-0.0275726	-30.66	-0.028183	-30.66	0.0294342
-29.66	-0.0486664	-29.66	-0.0440583	-29.66	-0.0276398	-29.76	0.00430298	-29.66	-0.0372834	-29.66	-0.0590729	-29.66	-0.0170197	-29.76	-0.0568848	-29.66	-0.0266938	-29.66	-0.0174469	-29.66	0.0304046
-28.66	-0.0467408	-28.66	-0.0340149	-28.66	-0.0188477	-28.76	0.0192566	-28.66	-0.028888	-28.66	-0.0294373	-28.66	-0.00502324	-28.76	-0.0388489	-28.66	0.000988722	-28.66	0.00266719	-28.66	0.0388
-27.66	-0.0362031	-27.66	-0.0199677	-27.66	-0.0233857	-27.76	0.0309753	-27.66	-0.0267731	-27.66	-0.0172516	-27.66	-0.00269476	-27.76	-0.0154114	-27.66	0.0085052	-27.66	0.0340789	-27.66	0.0362152
-26.66	-0.02612	-26.66	-0.0133027	-26.66	-0.0180634	-26.76	0.0375061	-26.66	-0.00652775	-26.66	-0.0071381	-26.66	0.0121795	-26.76	0.0106812	-26.66	0.0153839	-26.66	0.0444671	-26.66	0.0497467
-25.66	-0.018924	-25.66	-0.00433657	-25.66	-0.00900576	-25.76	0.0488586	-25.66	-0.00577089	-25.66	0.0115936	-25.66	0.0129364	-25.76	0.0235901	-25.66	0.0240448	-25.66	0.0532196	-25.66	0.0600555
-24.66	-0.0262696	-24.66	-0.0197999	-24.66	-0.0134522	-24.76	0.0324402	-24.66	0.00494987	-24.66	0.0238708	-24.66	0.0154479	-24.76	0.0235596	-24.66	0.0102294	-24.66	0.0705016	-24.66	0.0531066
-23.66	-0.00680551	-23.66	0.000915438	-23.66	0.0161132	-23.76	0.0488586	-23.66	0.0256042	-23.66	0.0363158	-23.66	0.0361632	-23.76	0.0513	-23.66	0.0280761	-23.66	0.0865172	-23.66	0.0901488
-22.66	0.00516053	-22.66	0.0131256	-22.66	0.0475189	-22.76	0.0683899	-22.66	0.0508148	-22.66	0.0516998	-22.66	0.0518829	-22.76	0.0739746	-22.66	0.0532257	-22.66	0.118228	-22.66	0.108676
-21.66	0.00230102	-21.66	0.00877075	-21.66	0.0349548	-21.76	0.0454102	-21.66	0.0268677	-21.66	0.030957	-21.66	0.0209473	-21.76	0.0345764	-21.66	0.0223206	-21.66	0.0642822	-21.66	0.0629089
-20.66	-0.00827029	-20.66	0.0177307	-20.66	0.0423584	-20.76	0.0405579	-20.66	0.0228576	-20.66	0.0403137	-20.66	0.0123596	-20.76	0.0152893	-20.66	0.0140075	-20.66	0.0446472	-20.66	0.0136108
-19.66	0.0124145	-19.66	0.0138183	-19.66	0.0368896	-19.76	0.0457153	-19.66	0.0284667	-19.66	0.0738769	-19.66	0.0346007	-19.76	0.0220032	-19.66	0.045404	-19.66	0.0764403	-19.66	0.0489135
-18.66	0.00288074	-18.66	0.00581043	-18.66	0.0453002	-18.76	0.0664368	-18.66	0.0387694	-18.66	0.122998	-18.66	0.0672423	-18.76	0.0626526	-18.66	0.077191	-18.66	0.107831	-18.66	0.147565
-17.66	-0.0197175	-17.66	-0.00818181	-17.66	0.0422943	-17.76	0.0501099	-17.66	0.0427215	-17.66	0.133542	-17.66	0.0498016	-17.76	0.0822449	-17.66	0.0937164	-17.66	0.142728	-17.66	0.169003
-16.66	-0.0408539	-16.66	-0.0101532	-16.66	0.0210968	-16.76	0.019165	-16.66	0.0192657	-16.66	0.0756927	-16.66	-0.00273745	-16.76	0.0396118	-16.66	0.0200897	-16.66	0.0800262	-16.66	0.0704742
-15.66	-0.0287689	-15.66	-0.00939026	-15.66	0.00382385	-15.76	0.0210266	-15.66	0.0153595	-15.66	0.0490204	-15.66	-0.0183624	-15.76	0.0168457	-15.66	-0.0154633	-15.66	0.0284515	-15.66	-0.00258484
-14.66	-0.0185578	-14.66	-0.0202667	-14.66	0.0141876	-14.76	0.0258179	-14.66	0.0174225	-14.66	0.0543182	-14.66	-0.0146515	-14.76	0.0188293	-14.66	-0.00976869	-14.66	0.0340546	-14.66	-0.012912
-13.66	-0.0101868	-13.66	-0.023645	-13.66	0.0127014	-13.76	0.0211182	-13.66	0.0128235	-13.66	0.052832	-13.66	0.000280771	-13.76	0.0267029	-13.66	-0.00624999	-13.66	0.0439819	-13.66	-0.00121459
-12.66	-0.00815124	-12.66	-0.0216095	-12.66	0.00497132	-12.76	0.0062561	-12.66	0.014859	-12.66	0.0173615	-12.66	0.0136383	-12.76	0.0102844	-12.66	-0.00299377	-12.66	0.0280426	-12.66	-0.00769348
-11.66	-0.00906066	-11.66	-0.0158661	-11.66	0.000857556	-11.76	0.00283813	-11.66	0.00253602	-11.66	0.00351259	-11.66	0.0162384	-11.76	0.0166321	-11.66	-0.0152252	-11.66	0.0255768	-11.66	-0.000393664
-10.66	-0.00171811	-10.66	-0.0167328	-10.66	-0.0100799	-10.76	-0.0148315	-10.66	0.00136417	-10.66	-0.00901181	-10.66	0.00404971	-10.76	0.00872803	-10.66	-0.0156952	-10.66	0.00511783	-10.66	-0.00126035
-9.66	-0.00979004	-9.66	-0.0130859	-9.66	-0.0196472	-9.76	-0.0278015	-9.66	-0.0164734	-9.66	-0.0268494	-9.66	-0.0137878	-9.76	-0.0223083	-9.66	-0.0253235	-9.66	-0.0146118	-9.66	-0.00737915
-8.66	0.000216672	-8.66	-0.00472718	-8.66	-0.0176056	-8.76	-0.0280151	-8.66	-0.0177887	-8.66	-0.0462311	-8.66	-0.0151947	-8.76	-0.0259399	-8.66	-0.0169647	-8.66	-0.0175751	-8.66	0.000979612
-7.66	0.00441894	-7.66	0.00893554	-7.66	-0.00705567	-7.76	-0.0163879	-7.66	-0.0135864	-7.66	-0.0454468	-7.66	-0.012854	-7.76	-0.0142212	-7.66	-0.00485841	-7.66	-0.0316528	-7.66	0.0033203
-6.66	0.0105621	-6.66	0.0248444	-6.66	-0.000912478	-6.76	3.05176e-05	-6.66	-0.00744324	-6.66	-0.0131195	-6.66	0.00305481	-6.76	-0.00726318	-6.66	0.0208771	-6.66	-0.0368317	-6.66	0.00125427
-5.66	0.0136017	-5.66	0.0278839	-5.66	0.00212705	-5.76	0.00314331	-5.66	-0.00440371	-5.66	-0.00696719	-5.66	0.00609434	-5.76	-0.013916	-5.66	0.0238556	-5.66	-0.0271393	-5.66	0.0042938
-4.66	0.0292053	-4.66	0.0549011	-4.66	0.020935	-4.76	0.0276489	-4.66	0.0111999	-4.66	0.02005	-4.66	0.0135803	-4.76	0.00247192	-4.66	0.0528259	-4.66	-0.00833131	-4.66	0.0215454
-3.66	0.0377074	-3.66	0.0703307	-3.66	0.0281554	-3.76	0.0223694	-3.66	0.0263244	-3.66	0.0452453	-3.66	0.012622	-3.76	0.0134888	-3.66	0.0698119	-3.66	-0.00266734	-3.66	0.0353576
-2.66	0.0363248	-2.66	0.0849698	-2.66	0.0247586	-2.76	0.0308838	-2.66	0.0440762	-2.66	0.0125516	-2.66	0.0338834	-2.76	0.039978	-2.66	0.0761807	-2.66	0.0498746	-2.66	0.0270169
-1.66	0.057772	-1.66	0.114718	-1.66	0.049105	-1.76	0.0062561	-1.66	0.0773643	-1.66	0.0111106	-1.66	0.084719	-1.76	0.0579529	-1.66	0.116946	-1.66	0.0545982	-1.66	0.0583213
-0.66	0.223227	-0.66	0.388388	-0.66	0.334952	-0.759998	0.170502	-0.66	0.329916	-0.66	0.288291	-0.66	0.300894	-0.759998	0.107269	-0.66	0.148245	-0.66	0.16796	-0.66	0.159873
0.34	-2.49801	0.34	-2.01694	0.34	-2.06747	0.240002	-2.03085	0.34	-2.03171	0.34	-2.0635	0.34	-1.50006	0.240002	0.636536	0.34	3.12653	0.34	9.97962	0.34	21.9067
1.34	1.0567	1.34	1.06677	1.34	1.10013	1.24	1.04056	1.34	1.0079	1.34	0.972839	1.34	1.08466	1.24	0.779266	1.34	1.11584	1.34	1.24853	1.34	1.50842
2.34	0.171173	2.34	0.257721	2.34	0.18219	2.24	0.128937	2.34	0.144348	2.34	0.233582	2.34	0.457276	2.24	1.04117	2.34	2.05823	2.34	4.2005	2.34	7.96249
3.34	0.051764	3.34	0.151221	3.34	0.119971	3.24	0.0818176	3.34	0.101904	3.34	0.154791	3.34	0.393652	3.24	1.06631	3.34	2.11335	3.34	4.46235	3.34	8.41364
4.34	0.000808835	4.34	0.0736848	4.34	0.127915	4.24	0.0288391	4.34	0.0830537	4.34	0.179306	4.34	0.405655	4.24	1.08054	4.34	2.22169	4.34	4.57671	4.34	8.64149
5.34	-0.0889617	5.34	0.0171174	5.34	0.0756501	5.24	-0.0367737	5.34	0.0230378	5.34	0.164609	5.34	0.401486	5.24	1.02264	5.34	2.21231	5.34	4.66498	5.34	8.76065
6.34	-0.104181	6.34	0.0280824	6.34	0.093329	6.24	-0.00558472	6.34	0.0507874	6.34	0.113776	6.34	0.425726	6.24	1.03741	6.34	2.26905	6.34	4.75602	6.34	8.91059
7.34	-0.147363	7.34	0.00440073	7.34	0.0434022	7.24	-0.0173035	7.34	0.0419679	7.34	0.105017	7.34	0.418402	7.24	1.04248	7.34	2.26008	7.34	4.82252	7.34	9.02552
8.34	-0.157727	8.34	0.00883782	8.34	0.0053283	8.24	-0.0634155	8.34	0.0432616	8.34	0.137164	8.34	0.416247	8.24	1.07297	8.34	2.28722	8.34	4.88042	8.34	9.13579
9.34	-0.131265	9.34	0.0466827	9.34	0.0206207	9.24	-0.0450745	9.34	0.0710357	9.34	0.201285	9.34	0.452628	9.24	1.12531	9.34	2.34624	9.34	4.97219	9.34	9.27678
10.34	-0.116333	10.34	0.0272523	10.34	0.0291444	10.24	-0.0354614	10.34	0.0566102	10.34	0.22113	10.34	0.441315	10.24	1.15131	10.34	2.35165	10.34	5.02963	10.34	9.35849
11.34	-0.145575	11.34	-0.00363755	11.34	-0.0101988	11.24	-0.0588074	11.34	0.0175722	11.34	0.208002	11.34	0.423792	11.24	1.14435	11.34	2.36154	11.34	5.06219	11.34	9.42761
12.34	-0.181482	12.34	-0.0297179	12.34	-0.0441527	12.24	-0.104614	12.34	-0.0100341	12.34	0.173712	12.34	0.425391	12.24	1.12482	12.34	2.36353	12.34	5.06415	12.34	9.46201
13.34	-0.207794	13.34	-0.0654602	13.34	-0.0720215	13.24	-0.114349	13.34	-0.00830078	13.34	0.13327	13.34	0.425232	13.24	1.10687	13.34	2.35675	13.34	5.08395	13.34	9.51392
14.34	-0.245184	14.34	-0.134405	14.34	-0.0882933	14.24	-0.124023	14.34	-0.0182555	14.34	0.102136	14.34	0.403864	14.24	1.08264	14.34	2.342	14.34	5.08398	14.34	9.54363
15.34	-0.318173	15.34	-0.200772	15.34	-0.110501	15.24	-0.156921	15.34	-0.045224	15.34	0.0483735	15.34	0.360263	15.24	1.05145	15.34	2.2984	15.34	5.07593	15.34	9.55863
16.34	-0.339493	16.34	-0.192398	16.34	-0.116989	16.24	-0.145233	16.34	-0.060257	16.34	0.0570526	16.34	0.332993	16.24	1.05521	16.34	2.29732	16.34	5.10225	16.34	9.60948
17.34	-0.318054	17.34	-0.170959	17.34	-0.113922	17.24	-0.148743	17.34	-0.0567627	17.34	0.0899048	17.34	0.315063	17.24	1.06934	17.34	2.3118	17.34	5.12683	17.34	9.65836
18.34	-0.308716	18.34	-0.154968	18.34	-0.137085	18.24	-0.148743	18.34	-0.0619507	18.34	0.0975952	18.34	0.293457	18.24	1.0892	18.34	2.34256	18.34	5.15601	18.34	9.70386
19.34	-0.317184	19.34	-0.163773	19.34	-0.185226	19.24	-0.179993	19.34	-0.0886993	19.34	0.0709077	19.34	0.25383	19.24	1.06897	19.34	2.34196	19.34	5.14723	19.34	9.71782
20.34	-0.316302	20.34	-0.182178	20.34	-0.198566	20.24	-0.192871	20.34	-0.094165	20.34	0.0391968	20.34	0.229993	20.24	1.0564	20.34	2.35252	20.34	5.14802	20.34	9.74009
21.34	-0.316821	21.34	-0.181384	21.34	-0.188007	21.24	-0.189362	21.34	-0.0995972	21.34	0.0387695	21.34	0.258954	21.24	1.0842	21.34	2.3571	21.34	5.16868	21.34	9.76262
22.34	-0.331021	22.34	-0.195279	22.34	-0.172208	22.24	-0.166718	22.34	-0.0987213	22.34	0.0312225	22.34	0.274661	22.24	1.09357	22.34	2.37061	22.34	5.19236	22.34	9.79764
23.34	-0.357697	23.34	-0.214172	23.34	-0.169952	23.24	-0.176453	23.34	-0.096405	23.34	0.0224609	23.34	0.276917	23.24	1.08414	23.34	2.3764	23.34	5.20627	23.34	9.80176
24.34	-0.363934	24.34	-0.225446	24.34	-0.162915	24.24	-0.159729	24.34	-0.0796631	24.34	0.030719	24.34	0.293414	24.24	1.12982	24.34	2.39974	24.34	5.22463	24.34	9.83809
25.34	-0.384177	25.34	-0.233878	25.34	-0.163626	25.24	-0.153809	25.34	-0.0770783	25.34	0.0285431	25.34	0.294656	25.24	1.14905	25.34	2.41053	25.34	5.25172	25.34	9.86646
26.34	-0.375873	26.34	-0.215503	26.34	-0.161975	26.24	-0.161957	26.34	-0.0684998	26.34	0.0304992	26.34	0.293164	26.24	1.16739	26.34	2.43046	26.34	5.28462	26.34	9.89802
27.34	-0.36922	27.34	-0.20238	27.34	-0.158527	27.24	-0.166718	27.34	-0.0650513	27.34	0.0226257	27.34	0.304822	27.24	1.17053	27.34	2.44212	27.34	5.31767	27.34	9.91288
28.34	-0.372574	28.34	-0.198074	28.34	-0.162186	28.24	-0.174591	28.34	-0.0655975	28.34	0.025589	28.34	0.29805	28.24	1.15121	28.34	2.44633	28.34	5.32378	28.34	9.9174
29.34	-0.359656	29.34	-0.194983	29.34	-0.16059	29.24	-0.174988	29.34	-0.0706239	29.34	0.0283751	29.34	0.300897	29.24	1.14435	29.34	2.45959	29.34	5.33642	29.34	9.94988
30.34	-0.358588	30.34	-0.193915	30.34	-0.149664	30.24	-0.170197	30.34	-0.0679077	30.34	0.0310913	30.34	0.302271	30.24	1.1478	30.34	2.48339	30.34	5.3605	30.34	9.97555
31.34	-0.357254	31.34	-0.182419	31.34	-0.149612	31.24	-0.163727	31.34	-0.0776215	31.34	0.0213776	31.34	0.293839	31.24	1.14575	31.34	2.49315	31.34	5.3719	31.34	9.97874
32.34	-0.365662	32.34	-0.187714	32.34	-0.148254	32.24	-0.151093	32.34	-0.0762634	32.34	0.0226746	32.34	0.304932	32.24	1.16037	32.34	2.50748	32.34	5.39468	32.34	9.99963
33.34	-0.357849	33.34	-0.199432	33.34	-0.14035	33.24	-0.139069	33.34	-0.0687561	33.34	0.0122681	33.34	0.296356	33.24	1.16879	33.34	2.50873	33.34	5.41513	33.34	10.0415
34.34	-0.349231	34.34	-0.192371	34.34	-0.131793	34.24	-0.119537	34.34	-0.0598023	34.34	0.0309875	34.34	0.306958	34.24	1.18997	34.34	2.51603	34.34	5.43385	34.34	10.0699
35.34	-0.346741	35.34	-0.188293	35.34	-0.121094	35.24	-0.109741	35.34	-0.0377808	35.34	0.041687	35.34	0.309448	35.24	1.18335	35.34	2.52954	35.34	5.46564	35.34	10.0967
36.34	-0.327753	36.34	-0.162683	36.34	-0.110315	36.24	-0.0722656	36.34	-0.00902712	36.34	0.0524658	36.34	0.326788	36.24	1.2016	36.34	2.55869	36.34	5.49473	36.34	10.1238
37.34	-0.306296	37.34	-0.151389	37.34	-0.116934	37.24	-0.0495911	37.34	0.0120941	37.34	0.0638214	37.34	0.337839	37.24	1.20123	37.34	2.58793	37.34	5.51866	37.34	10.1548
38.34	-0.296198	38.34	-0.134637	38.34	-0.127985	38.24	-0.038208	38.34	0.0143188	38.34	0.0824646	38.34	0.348273	38.24	1.22247	38.34	2.58985	38.34	5.5373	38.34	10.1945
39.34	-0.301852	39.34	-0.120792	39.34	-0.127017	39.24	-0.0378723	39.34	0.0151947	39.34	0.0865448	39.34	0.359311	39.24	1.22623	39.34	2.59268	39.34	5.56787	39.34	10.1989
40.34	-0.296933	40.34	-0.104459	40.34	-0.12872	40.24	-0.0296631	40.34	0.0394318	40.34	0.0813935	40.34	0.375308	40.24	1.24225	40.34	2.59894	40.34	5.58701	40.34	10.2231
41.34	-0.304782	41.34	-0.0905182	41.34	-0.138156	41.24	-0.0395203	41.34	0.0318878	41.34	0.0738494	41.34	0.359586	41.24	1.23404	41.34	2.59951	41.34	5.58954	41.34	10.2254
42.34	-0.306177	42.34	-0.0985352	42.34	-0.129785	42.24	-0.0495911	42.34	0.0418152	42.34	0.0841736	42.34	0.356543	42.24	1.2439	42.34	2.60132	42.34	5.60737	42.34	10.234
43.34	-0.288162	43.34	-0.102005	43.34	-0.126541	43.24	-0.04953	43.34	0.0431061	43.34	0.083847	43.34	0.355972	43.24	1.272	43.34	2.60762	43.34	5.61873	43.34	10.2335
44.34	-0.274374	44.34	-0.104605	44.34	-0.110861	44.24	-0.0625	44.34	0.0376984	44.34	0.0910126	44.34	0.352487	44.24	1.27826	44.34	2.61674	44.34	5.62629	44.34	10.2476
45.34	-0.280923	45.34	-0.114298	45.34	-0.0944611	45.24	-0.0819397	45.34	0.0494903	45.34	0.0813202	45.34	0.350943	45.24	1.26889	45.34	2.63509	45.34	5.60674	45.34	10.2577
46.34	-0.271289	46.34	-0.124652	46.34	-0.0983765	46.24	-0.0914612	46.34	0.04234	46.34	0.0826843	46.34	0.341901	46.24	1.26685	46.34	2.63575	46.34	5.60624	46.34	10.2682
47.34	-0.258298	47.34	-0.131101	47.34	-0.0869416	47.24	-0.0901489	47.34	0.0522186	47.34	0.093814	47.34	0.361545	47.24	1.27991	47.34	2.64884	47.34	5.61582	47.34	10.2914
48.34	-0.257925	48.34	-0.130698	48.34	-0.0865387	48.24	-0.106232	48.34	0.063913	48.34	0.0941559	48.34	0.3733	48.24	1.28012	48.34	2.6609	48.34	5.6099	48.34	10.3031
49.34	-0.252713	49.34	-0.118588	49.34	-0.0760163	49.24	-0.116058	49.34	0.0675384	49.34	0.105991	49.34	0.387027	49.24	1.28491	49.34	2.67276	49.34	5.612	49.34	10.3165
50.34	-0.259061	50.34	-0.098996	50.34	-0.072812	50.24	-0.105072	50.34	0.0792571	50.34	0.122806	50.34	0.412021	50.24	1.29459	50.34	2.71219	50.34	5.62207	50.34	10.3298
51.34	-0.234232	51.34	-0.069162	51.34	-0.0445343	51.24	-0.0742188	51.34	0.1173	51.34	0.141318	51.34	0.450064	51.24	1.34351	51.34	2.76189	51.34	5.65005	51.34	10.3681
52.34	-0.227857	52.34	-0.0565308	52.34	-0.0416688	52.24	-0.0691223	52.34	0.129932	52.34	0.150714	52.34	0.474017	52.24	1.35828	52.34	2.79726	52.34	5.64666	52.34	10.382
53.34	-0.227222	53.34	-0.055896	53.34	-0.0507996	53.24	-0.062561	53.34	0.130566	53.34	0.160809	53.34	0.482861	53.24	1.36649	53.34	2.81578	53.34	5.64409	53.34	10.3908
54.34	-0.216913	54.34	-0.0260559	54.34	-0.0342346	54.24	-0.023407	54.34	0.150641	54.34	0.18244	54.34	0.51261	54.24	1.39734	54.34	2.8371	54.34	5.66541	54.34	10.4226
55.34	-0.22077	55.34	-0.0169433	55.34	-0.025122	55.24	-0.0133667	55.34	0.158197	55.34	0.189996	55.34	0.522974	55.24	1.40717	55.34	2.84817	55.34	5.67294	55.34	10.4317
56.34	-0.22132	56.34	-0.0289062	56.34	-0.0237182	56.24	0.00424194	56.34	0.167719	56.34	0.181543	56.34	0.512964	56.24	1.40741	56.34	2.83807	56.34	5.68246	56.34	10.4311
57.34	-0.232904	57.34	-0.0303284	57.34	-0.0232788	57.24	0.00234985	57.34	0.15769	57.34	0.178564	57.34	0.493567	57.24	1.41498	57.34	2.81672	57.34	5.68098	57.34	10.4296
58.34	-0.237885	58.34	-0.0352173	58.34	0.00769043	58.24	0.00274658	58.34	0.177338	58.34	0.165314	58.34	0.486969	58.24	1.43365	58.34	2.81183	58.34	5.69363	58.34	10.4427
59.34	-0.440991	59.34	-0.121472	59.34	-0.112164	59.24	0.00280762	59.34	0.0789672	59.34	-0.00162971	59.34	0.350879	59.24	1.39536	59.34	2.59893	59.34	5.43193	59.34	10.2365
60.34	0.222997	60.34	-0.0279488	60.34	0.227148	60.24	0.493286	60.34	0.610052	60.34	0.56867	60.34	1.06867	60.24	1.74545	60.34	2.61387	60.34	5.10764	60.34	8.67313
61.34	-1.05543	61.34	-0.462258	61.34	-0.589273	61.24	-0.811096	61.34	-0.374002	61.34	-0.252481	61.34	-0.25184	61.24	0.292389	61.34	1.13488	61.34	2.17373	61.34	4.66363
62.34	-0.463193	62.34	-0.32977	62.34	-0.29968	62.24	-0.239655	62.34	-0.059018	62.34	-0.0576752	62.34	0.0924102	62.24	0.4711	62.34	0.877689	62.34	1.70099	62.34	2.81086
63.34	-0.430942	63.34	-0.305026	63.34	-0.252597	63.24	-0.297729	63.34	-0.0168488	63.34	-0.0990937	63.34	0.1246	63.24	0.443878	63.34	0.823514	63.34	1.61798	63.34	2.57538
64.34	-0.440257	64.34	-0.249735	64.34	-0.250864	64.24	-0.258026	64.34	-0.0120033	64.34	-0.0597939	64.34	0.148946	64.24	0.458893	64.34	0.792349	64.34	1.51705	64.34	2.48272
65.34	-0.414563	65.34	-0.210828	65.34	-0.166181	65.24	-0.156067	65.34	0.0269042	65.34	-0.0194215	65.34	0.143634	65.24	0.469055	65.34	0.850757	65.34	1.51689	65.34	2.45137
66.34	-0.377546	66.34	-0.209424	66.34	-0.153547	66.24	-0.161163	66.34	0.00483958	66.34	-0.0168584	66.34	0.115344	66.24	0.421448	66.34	0.815905	66.34	1.4839	66.34	2.343
67.34	-0.333353	67.34	-0.171732	67.34	-0.124368	67.24	-0.12851	67.34	0.0244964	67.34	0.00279841	67.34	0.133414	67.24	0.457489	67.34	0.806174	67.34	1.44933	67.34	2.27798
68.34	-0.34599	68.34	-0.192639	68.34	-0.154736	68.24	-0.136078	68.34	0.0134155	68.34	0.00459591	68.34	0.105945	68.24	0.449615	68.34	0.768939	68.34	1.40895	68.34	2.17696
69.34	-0.366712	69.34	-0.209851	69.34	-0.157483	69.24	-0.154419	69.34	0.020831	69.34	0.0171079	69.34	0.0903195	69.24	0.436401	69.34	0.735339	69.34	1.33779	69.34	2.11406
70.34	-0.34538	70.34	-0.188519	70.34	-0.132642	70.24	-0.128204	70.34	0.0323058	70.34	0.0383483	70.34	0.100238	70.24	0.441864	70.34	0.727344	70.34	1.32784	70.34	2.06508
71.34	-0.338758	71.34	-0.182385	71.34	-0.129621	71.24	-0.112946	71.34	0.0107908	71.34	0.0461912	71.34	0.0982542	71.24	0.436798	71.34	0.685931	71.34	1.31298	71.34	2.01241
72.34	-0.322418	72.34	-0.156098	72.34	-0.121704	72.24	-0.0949707	72.34	0.00616447	72.34	0.0511779	72.34	0.104919	72.24	0.438354	72.34	0.676514	72.34	1.30676	72.34	1.96548
73.34	-0.321225	73.34	-0.166318	73.34	-0.120206	73.24	-0.0953674	73.34	-0.00408638	73.34	0.0539886	73.34	0.0881377	73.24	0.428192	73.34	0.654727	73.34	1.27668	73.34	1.90454
74.34	-0.303421	74.34	-0.157944	74.34	-0.13176	74.24	-0.105072	74.34	-0.00267035	74.34	0.0443878	74.34	0.0671234	74.24	0.412231	74.34	0.641922	74.34	1.24599	74.34	1.84416
75.34	-0.312228	75.34	-0.168643	75.34	-0.12598	75.24	-0.107971	75.34	0.0033539	75.34	0.0238617	75.34	0.064328	75.24	0.3992	75.34	0.629666	75.34	1.20446	75.34	1.77957
76.34	-0.322022	76.34	-0.17688	76.34	-0.135834	76.24	-0.110199	76.34	-0.00524917	76.34	0.00396714	76.34	0.0775145	76.24	0.395782	76.34	0.595184	76.34	1.15356	76.34	1.72916
77.34	-0.295752	77.34	-0.160376	77.34	-0.127539	77.24	-0.0988159	77.34	0.00155014	77.34	0.0192198	77.34	0.0858092	77.24	0.386078	77.34	0.582086	77.34	1.1307	77.34	1.69488
78.34	-0.296814	78.34	-0.140259	78.34	-0.117218	78.24	-0.0903015	78.34	0.0106505	78.34	0.0311278	78.34	0.112549	78.24	0.373108	78.34	0.577972	78.34	1.11008	78.34	1.66107
79.34	-0.307279	79.34	-0.130887	79.34	-0.107846	79.24	-0.077301	79.34	0.0313444	79.34	0.0404997	79.34	0.115268	79.24	0.363037	79.34	0.559512	79.34	1.09336	79.34	1.64115
80.34	-0.306137	80.34	-0.111771	80.34	-0.0985568	80.24	-0.0687256	80.34	0.032089	80.34	0.0611722	80.34	0.124618	80.24	0.345459	80.34	0.539261	80.34	1.08156	80.34	1.6208
81.34	-0.308316	81.34	-0.0909092	81.34	-0.068143	81.24	-0.0524902	81.34	0.041354	81.34	0.0801724	81.34	0.133883	81.24	0.35202	81.34	0.545291	81.34	1.06775	81.34	1.60895
82.34	-0.297715	82.34	-0.0756991	82.34	-0.0412143	82.24	-0.0350647	82.34	0.0701444	82.34	0.100387	82.34	0.150955	82.24	0.350128	82.34	0.542617	82.34	1.07515	82.34	1.60619
83.34	-0.283731	83.34	-0.0682163	83.34	-0.0385837	83.24	-0.00317383	83.34	0.093649	83.34	0.11257	83.34	0.154928	83.24	0.345459	83.34	0.547201	83.34	1.06927	83.34	1.58938
84.34	-0.241687	84.34	-0.0555301	84.34	-0.0211368	84.24	0.0144653	84.34	0.121167	84.34	0.130322	84.34	0.17268	84.24	0.368408	84.34	0.544751	84.34	1.07383	84.34	1.58729
85.34	-0.219406	85.34	-0.0449679	85.34	-0.0187228	85.24	0.0257874	85.34	0.130142	85.34	0.13118	85.34	0.173477	85.24	0.355225	85.34	0.545913	85.34	1.06483	85.34	1.56697
86.34	-0.20293	86.34	-0.0461307	86.34	-0.0195498	86.24	0.0339966	86.34	0.140393	86.34	0.128399	86.34	0.170361	86.24	0.358276	86.34	0.551068	86.34	1.06212	86.34	1.55128
87.34	-0.197968	87.34	-0.0332034	87.34	-0.0199893	87.24	0.0519714	87.34	0.150055	87.34	0.129913	87.34	0.181701	87.24	0.353271	87.34	0.542755	87.34	1.06363	87.34	1.5361
88.34	-0.18111	88.34	-0.0246463	88.34	-0.00978422	88.24	0.0616455	88.34	0.16026	88.34	0.138165	88.34	0.18208	88.24	0.369659	88.34	0.55296	88.34	1.05391	88.34	1.51506
89.34	-0.171939	89.34	-0.0135226	89.34	0.0111051	89.24	0.0926819	89.34	0.16943	89.34	0.14114	89.34	0.201413	89.24	0.373199	89.34	0.546109	89.34	1.03418	89.34	1.49524
90.34	-0.173181	90.34	0.00321034	90.34	0.0161193	90.24	0.112823	90.34	0.169836	90.34	0.148047	90.34	0.200171	90.24	0.371552	90.34	0.530035	90.34	1.02942	90.34	1.48078
91.34	-0.181522	91.34	-0.00513017	91.34	0.0194975	91.24	0.10556	91.34	0.178189	91.34	0.140103	91.34	0.190274	91.24	0.361481	91.34	0.523648	91.34	1.01327	91.34	1.4533
92.34	-0.18428	92.34	0.000320405	92.34	0.0265655	92.24	0.124146	92.34	0.193405	92.34	0.145157	92.34	0.189133	92.24	0.361786	92.34	0.527145	92.34	1.00896	92.34	1.42906
93.34	-0.180835	93.34	0.00532222	93.34	0.0365112	93.24	0.0992432	93.34	0.198041	93.34	0.138776	93.34	0.171368	93.24	0.341949	93.34	0.520764	93.34	0.990857	93.34	1.40315
94.34	-0.187238	94.34	0.0153076	94.34	0.0414917	94.24	0.11087	94.34	0.20177	94.34	0.127429	94.34	0.164996	94.24	0.330627	94.34	0.519183	94.34	0.977954	94.34	1.38704
95.34	-0.191712	95.34	0.0221557	95.34	0.0484313	95.24	0.098938	95.34	0.20871	95.34	0.12793	95.34	0.169983	95.24	0.322418	95.34	0.503296	95.34	0.973785	95.34	1.37085
96.34	-0.184274	96.34	0.0312714	96.34	0.072226	96.24	0.0979919	96.34	0.224295	96.34	0.127188	96.34	0.169547	96.24	0.329346	96.34	0.499411	96.34	0.961325	96.34	1.35213
97.34	-0.185748	97.34	0.0382203	97.34	0.0742615	97.24	0.0944519	97.34	0.226331	97.34	0.124158	97.34	0.164868	97.24	0.318878	97.34	0.478345	97.34	0.940625	97.34	1.33964
98.34	-0.192719	98.34	0.0325928	98.34	0.0653381	98.24	0.0875854	98.34	0.215851	98.34	0.115631	98.34	0.157684	98.24	0.327484	98.34	0.472687	98.34	0.922028	98.34	1.32104
99.34	-0.190015	99.34	0.0237914	99.34	0.0778075	99.24	0.0881958	99.34	0.218158	99.34	0.134357	99.34	0.148975	99.24	0.327484	99.34	0.454547	99.34	0.903155	99.34	1.31234
100.34	-0.200189	100.34	0.0332397	100.34	0.0957397	100.24	0.0761108	100.34	0.227881	100.34	0.155493	100.34	0.155188	100.24	0.348572	100.34	0.45069	100.34	0.893042	100.34	1.30027
101.34	-0.200812	101.34	0.0260558	101.34	0.106134	101.24	0.0762024	101.34	0.228845	101.34	0.148157	101.34	0.167535	101.24	0.350159	101.34	0.451623	101.34	0.892419	101.34	1.28167
102.34	-0.201816	102.34	0.0331694	102.34	0.116788	102.24	0.0749512	102.34	0.235715	102.34	0.155362	102.34	0.178189	102.24	0.348907	102.34	0.460385	102.34	0.899624	102.34	1.27911
103.34	-0.191532	103.34	0.0351835	103.34	0.145047	103.24	0.0679626	103.34	0.247891	103.34	0.157437	103.34	0.188077	103.24	0.341919	103.34	0.454251	103.34	0.89349	103.34	1.26004
104.34	-0.190601	104.34	0.0342528	104.34	0.163952	104.24	0.0664063	104.34	0.248822	104.34	0.146649	104.34	0.197217	104.24	0.3302	104.34	0.450513	104.34	0.881177	104.34	1.25752
105.34	-0.182282	105.34	0.0477293	105.34	0.165314	105.24	0.066803	105.34	0.257232	105.34	0.14685	105.34	0.20874	105.24	0.322388	105.34	0.462036	105.34	0.871521	105.34	1.2511
106.34	-0.193375	106.34	0.0438994	106.34	0.182663	106.24	0.0667419	106.34	0.25621	106.34	0.138016	106.34	0.209671	106.24	0.309418	106.34	0.449631	106.34	0.851059	106.34	1.23906
107.34	-0.209909	107.34	0.036795	107.34	0.17745	107.24	0.0601501	107.34	0.231467	107.34	0.127737	107.34	0.209555	107.24	0.302856	107.34	0.44097	107.34	0.823172	107.34	1.21245
108.34	-0.212714	108.34	0.0355466	108.34	0.169549	108.24	0.0651855	108.34	0.220453	108.34	0.128045	108.34	0.198144	108.24	0.281708	108.34	0.413537	108.34	0.794183	108.34	1.1979
109.34	-0.205515	109.34	0.057608	109.34	0.181845	109.24	0.071106	109.34	0.235861	109.34	0.143454	109.34	0.203787	109.24	0.277863	109.34	0.416067	109.34	0.796713	109.34	1.20354
110.34	-0.218903	110.34	0.0520325	110.34	0.186432	110.24	0.074646	110.34	0.227173	110.34	0.146484	110.34	0.208435	110.24	0.271637	110.34	0.419098	110.34	0.799744	110.34	1.19681
111.34	-0.223001	111.34	0.0381684	111.34	0.181937	111.24	0.074707	111.34	0.214865	111.34	0.153769	111.34	0.187857	111.24	0.250549	111.34	0.400137	111.34	0.785483	111.34	1.17629
112.34	-0.235806	112.34	0.0383027	112.34	0.173862	112.24	0.053833	112.34	0.19382	112.34	0.152591	112.34	0.176608	112.24	0.239136	112.34	0.385379	112.34	0.77579	112.34	1.15528
113.34	-0.243466	113.34	0.0540193	113.34	0.164981	113.24	0.0519714	113.34	0.202274	113.34	0.151279	113.34	0.165805	113.24	0.245453	113.34	0.38599	113.34	0.766574	113.34	1.13785
114.34	-0.257171	114.34	0.0564272	114.34	0.164551	114.24	0.0519714	114.34	0.184204	114.34	0.142975	114.34	0.160401	114.24	0.248657	114.34	0.377686	114.34	0.749756	114.34	1.11948
115.34	-0.236047	115.34	0.0598815	115.34	0.139502	115.24	0.0632935	115.34	0.167425	115.34	0.135962	115.34	0.148932	115.24	0.245758	115.34	0.362799	115.34	0.732977	115.34	1.09479
116.34	-0.208325	116.34	0.0789979	116.34	0.137622	116.24	0.0914307	116.34	0.177203	116.34	0.137531	116.34	0.166583	116.24	0.276794	116.34	0.368793	116.34	0.721546	116.34	1.09291
117.34	-0.213046	117.34	0.0628936	117.34	0.110165	117.24	0.0960999	117.34	0.159512	117.34	0.109677	117.34	0.160306	117.24	0.268799	117.34	0.335019	117.34	0.693784	117.34	1.06384
118.34	-0.195956	118.34	0.061673	118.34	0.0976227	118.24	0.0976868	118.34	0.158292	118.34	0.108456	118.34	0.159421	118.24	0.270081	118.34	0.330685	118.34	0.681241	118.34	1.04278
119.34	-0.189673	119.34	0.037103	119.34	0.0797055	119.24	0.0882263	119.34	0.132165	119.34	0.108514	119.34	0.150873	119.24	0.258667	119.34	0.322442	119.34	0.655145	119.34	1.01501
120.34	-0.183719	120.34	0.0610321	120.34	0.0774505	120.24	0.105804	120.34	0.147885	120.34	0.117581	120.34	0.156827	120.24	0.258331	120.34	0.321469	120.34	0.649686	120.34	1.00113
121.34	-0.197354	121.34	0.0506012	121.34	0.0556976	121.24	0.0828247	121.34	0.153873	121.34	0.0942108	121.34	0.12836	121.24	0.248566	121.34	0.317661	121.34	0.617862	121.34	0.95975
122.34	-0.212592	122.34	0.030908	122.34	0.0457701	122.24	0.0546875	122.34	0.136987	122.34	0.0840392	122.34	0.108423	122.24	0.219269	122.34	0.301172	122.34	0.591608	122.34	0.918664
123.34	-0.210538	123.34	0.0455353	123.34	0.0506317	123.24	0.0402527	123.34	0.133945	123.34	0.0892059	123.34	0.103824	123.24	0.234131	123.34	0.294955	123.34	0.583804	123.34	0.905948
124.34	-0.207965	124.34	0.0285766	124.34	0.033673	124.24	0.0222778	124.34	0.123639	124.34	0.0820128	124.34	0.0868651	124.24	0.217712	124.34	0.28587	124.34	0.564954	124.34	0.877667
125.34	-0.208981	125.34	0.0279571	125.34	0.03461	125.24	0.0226746	125.34	0.132785	125.34	0.0747406	125.34	0.0780365	125.24	0.200134	125.34	0.278598	125.34	0.556125	125.34	0.857425
126.34	-0.219723	126.34	0.017215	126.34	0.0238678	126.24	0.0226746	126.34	0.123599	126.34	0.0722077	126.34	0.07706	126.24	0.196625	126.34	0.256534	126.34	0.545383	126.34	0.836581
127.34	-0.217126	127.34	0.00809324	127.34	0.0330566	127.24	0.0210876	127.34	0.114813	127.34	0.0568603	127.34	0.0647644	127.24	0.17865	127.34	0.229773	127.34	0.526831	127.34	0.826239
128.34	-0.198944	128.34	0.0247192	128.34	0.0341187	128.24	0.0403442	128.34	0.122589	128.34	0.0617371	128.34	0.0646362	128.24	0.186859	128.34	0.217957	128.34	0.52478	128.34	0.815979
129.34	-0.191461	129.34	0.0536866	129.34	0.050177	129.24	0.0671387	129.34	0.129126	129.34	0.0727295	129.34	0.0740723	129.24	0.185303	129.34	0.214392	129.34	0.542395	129.34	0.812445
130.34	-0.178207	130.34	0.0845795	130.34	0.0830536	130.24	0.0895386	130.34	0.141769	130.34	0.0727081	130.34	0.0936737	130.24	0.196625	130.34	0.224319	130.34	0.565506	130.34	0.823898
131.34	-0.172443	131.34	0.112073	131.34	0.107404	131.24	0.126984	131.34	0.177503	131.34	0.10658	131.34	0.119641	131.24	0.222809	131.34	0.251477	131.34	0.583203	131.34	0.846692
132.34	-0.170663	132.34	0.144492	132.34	0.119895	132.24	0.150116	132.34	0.188742	132.34	0.111197	132.34	0.13082	132.24	0.247498	132.34	0.271292	132.34	0.59249	132.34	0.859183
133.34	-0.165976	133.34	0.169016	133.34	0.120126	133.24	0.179626	133.34	0.192117	133.34	0.129404	133.34	0.153482	133.24	0.255524	133.34	0.285989	133.34	0.613596	133.34	0.870828
134.34	-0.164111	134.34	0.170483	134.34	0.134656	134.24	0.184082	134.34	0.206647	134.34	0.13728	134.34	0.174878	134.24	0.260376	134.34	0.287152	134.34	0.600629	134.34	0.885571
135.34	-0.140414	135.34	0.186307	135.34	0.139035	135.24	0.208923	135.34	0.211026	135.34	0.160031	135.34	0.185666	135.24	0.286804	135.34	0.294827	135.34	0.587125	135.34	0.893185
136.34	-0.137073	136.34	0.169781	136.34	0.132367	136.24	0.21994	136.34	0.222272	136.34	0.161114	136.34	0.183942	136.24	0.306	136.34	0.304822	136.34	0.575696	136.34	0.884869
137.34	-0.134891	137.34	0.168851	137.34	0.15286	137.24	0.215332	137.34	0.206479	137.34	0.155179	137.34	0.194333	137.24	0.309509	137.34	0.305448	137.34	0.55795	137.34	0.885495
138.34	-0.127841	138.34	0.151273	138.34	0.136838	138.24	0.18634	138.34	0.187344	138.34	0.144559	138.34	0.188077	138.24	0.289978	138.34	0.3074	138.34	0.547024	138.34	0.876126
139.34	-0.128506	139.34	0.158817	139.34	0.13306	139.24	0.184784	139.34	0.176913	139.34	0.155215	139.34	0.176089	139.24	0.288422	139.34	0.313052	139.34	0.544803	139.34	0.867252
140.34	-0.136291	140.34	0.159241	140.34	0.129974	140.24	0.1633	140.34	0.166016	140.34	0.154083	140.34	0.156983	140.24	0.278259	140.34	0.30716	140.34	0.535462	140.34	0.874329
141.34	-0.147778	141.34	0.139545	141.34	0.113391	141.24	0.161743	141.34	0.144367	141.34	0.145709	141.34	0.137286	141.24	0.266937	141.34	0.297229	141.34	0.535297	141.34	0.846423
142.34	-0.159637	142.34	0.129242	142.34	0.103088	142.24	0.14212	142.34	0.132507	142.34	0.13385	142.34	0.125427	142.24	0.25708	142.34	0.277161	142.34	0.524994	142.34	0.842773
143.34	-0.143094	143.34	0.128146	143.34	0.100436	143.24	0.150024	143.34	0.131412	143.34	0.140964	143.34	0.112613	143.24	0.247101	143.34	0.266208	143.34	0.522342	143.34	0.843234
144.34	-0.154422	144.34	0.119717	144.34	0.093869	144.24	0.161346	144.34	0.126492	144.34	0.137509	144.34	0.106107	144.24	0.221222	144.34	0.238248	144.34	0.533749	144.34	0.836667
145.34	-0.137268	145.34	0.128967	145.34	0.112671	145.24	0.17276	145.34	0.142395	145.34	0.141388	145.34	0.123596	145.24	0.23764	145.34	0.23587	145.34	0.544342	145.34	0.822571
146.34	-0.147034	146.34	0.109344	146.34	0.104767	146.24	0.192596	146.34	0.161926	146.34	0.151215	146.34	0.133362	146.24	0.227875	146.34	0.235962	146.34	0.554413	146.34	0.811249
147.34	-0.146018	147.34	0.108499	147.34	0.094461	147.24	0.176178	147.34	0.164499	147.34	0.134592	147.34	0.144144	147.24	0.225922	147.34	0.237283	147.34	0.563638	147.34	0.812265
148.34	-0.144684	148.34	0.11969	148.34	0.111816	148.24	0.175018	148.34	0.175598	148.34	0.145691	148.34	0.154907	148.24	0.226318	148.34	0.240173	148.34	0.568085	148.34	0.806946
149.34	-0.13605	149.34	0.138394	149.34	0.139981	149.24	0.19104	149.34	0.203824	149.34	0.172299	149.34	0.175198	149.24	0.263824	149.34	0.255063	149.34	0.586484	149.34	0.815579
150.34	-0.138116	150.34	0.137884	150.34	0.149237	150.24	0.200806	150.34	0.203253	150.34	0.169836	150.34	0.174689	150.24	0.27359	150.34	0.276038	150.34	0.576208	150.34	0.821722
151.34	-0.13605	151.34	0.149716	151.34	0.152859	151.24	0.203918	151.34	0.205319	151.34	0.16525	151.34	0.178311	151.24	0.266937	151.34	0.267941	151.34	0.578274	151.34	0.817136
152.34	-0.110532	152.34	0.15726	152.34	0.179935	152.24	0.202362	152.34	0.212863	152.34	0.171237	152.34	0.176089	152.24	0.276794	152.34	0.26572	152.34	0.572543	152.34	0.824619
153.34	-0.124728	153.34	0.143063	153.34	0.193478	153.24	0.194153	153.34	0.22485	153.34	0.173459	153.34	0.178311	153.24	0.278656	153.34	0.258176	153.34	0.568112	153.34	0.815182
154.34	-0.120859	154.34	0.14733	154.34	0.200858	154.24	0.209015	154.34	0.22402	154.34	0.182486	154.34	0.184134	154.24	0.286865	154.34	0.254233	154.34	0.565726	154.34	0.821005
155.34	-0.120621	155.34	0.147568	155.34	0.184677	155.24	0.202271	155.34	0.224258	155.34	0.173264	155.34	0.176163	155.24	0.284821	155.34	0.246262	155.34	0.556198	155.34	0.804825
156.34	-0.114539	156.34	0.15365	156.34	0.18609	156.24	0.203918	156.34	0.228784	156.34	0.159814	156.34	0.170923	156.24	0.271606	156.34	0.249231	156.34	0.54931	156.34	0.798028
157.34	-0.0912415	157.34	0.155463	157.34	0.201178	157.24	0.220337	157.34	0.243872	157.34	0.169836	157.34	0.184454	157.24	0.296234	157.34	0.264319	157.34	0.546118	157.34	0.81156
158.34	-0.0958283	158.34	0.168851	158.34	0.203244	158.24	0.211731	158.34	0.237729	158.34	0.175015	158.34	0.186124	158.24	0.291138	158.34	0.277707	158.34	0.541928	158.34	0.797208
159.34	-0.077411	159.34	0.187176	159.34	0.211804	159.24	0.239532	159.34	0.244733	159.34	0.182019	159.34	0.194684	159.24	0.297791	159.34	0.287823	159.34	0.527447	159.34	0.796002
160.34	-0.0665588	160.34	0.189514	160.34	0.233765	160.24	0.243378	160.34	0.256836	160.34	0.184357	160.34	0.188812	160.24	0.309509	160.34	0.30658	160.34	0.526672	160.34	0.79834
161.34	-0.0583496	161.34	0.197723	161.34	0.242279	161.24	0.251587	161.34	0.25528	161.34	0.186005	161.34	0.185699	161.24	0.291534	161.34	0.308136	161.34	0.516907	161.34	0.795227
162.34	-0.0497252	162.34	0.188373	162.34	0.242694	162.24	0.253143	162.34	0.252582	162.34	0.194934	162.34	0.184558	162.24	0.299744	162.34	0.315204	162.34	0.515765	162.34	0.78432
163.34	-0.0690581	163.34	0.18552	163.34	0.213596	163.24	0.24173	163.34	0.242709	163.34	0.173648	163.34	0.173435	163.24	0.286774	163.34	0.303775	163.34	0.504642	163.34	0.773105
164.34	-0.0680266	164.34	0.178616	164.34	0.183316	164.24	0.233215	164.34	0.224454	164.34	0.155087	164.34	0.156522	164.24	0.278259	164.34	0.295285	164.34	0.486081	164.34	0.764005
165.34	-0.0782776	165.34	0.168427	165.34	0.153595	165.24	0.212128	165.34	0.204498	165.34	0.135132	165.34	0.154846	165.24	0.268494	165.34	0.268677	165.34	0.474335	165.34	0.752258
166.34	-0.0694884	166.34	0.159241	166.34	0.142853	166.24	0.211823	166.34	0.195313	166.34	0.134155	166.34	0.151917	166.24	0.276703	166.34	0.266144	166.34	0.466705	166.34	0.733307
167.34	-0.0862459	167.34	0.148739	167.34	0.124539	167.24	0.212128	167.34	0.19653	167.34	0.135373	167.34	0.146481	167.24	0.268494	167.34	0.259152	167.34	0.448392	167.34	0.724759
168.34	-0.0593263	168.34	0.157684	168.34	0.143249	168.24	0.221893	168.34	0.205475	168.34	0.142761	168.34	0.165192	168.24	0.286469	168.34	0.284515	168.34	0.446014	168.34	0.733703
169.34	-0.0583101	169.34	0.160257	169.34	0.154031	169.24	0.221893	169.34	0.206491	169.34	0.143777	169.34	0.157999	169.24	0.288025	169.34	0.287088	169.34	0.44703	169.34	0.733163
170.34	-0.0402191	170.34	0.158817	170.34	0.180331	170.24	0.232056	170.34	0.212863	170.34	0.170078	170.34	0.166324	170.24	0.314606	170.34	0.295413	170.34	0.474887	170.34	0.741489
171.34	-0.0388184	171.34	0.150452	171.34	0.183289	171.24	0.223846	171.34	0.214264	171.34	0.171082	171.34	0.166168	171.24	0.299744	171.34	0.295258	171.34	0.466522	171.34	0.73468
172.34	-0.0462067	172.34	0.157925	172.34	0.192319	172.24	0.214081	172.34	0.205319	172.34	0.153928	172.34	0.15878	172.24	0.296631	172.34	0.287869	172.34	0.467343	172.34	0.725735
173.34	-0.0394836	173.34	0.17597	173.34	0.199042	173.24	0.212524	173.34	0.220252	173.34	0.139563	173.34	0.163947	173.24	0.286865	173.34	0.284827	173.34	0.474066	173.34	0.722693
174.34	-0.0645783	174.34	0.170804	174.34	0.195523	174.24	0.192596	174.34	0.205319	174.34	0.136044	174.34	0.15878	174.24	0.288422	174.34	0.259732	174.34	0.46069	174.34	0.707761
175.34	-0.060388	175.34	0.157019	175.34	0.199622	175.24	0.199249	175.34	0.211066	175.34	0.142096	175.34	0.164527	175.24	0.296631	175.34	0.254157	175.34	0.456671	175.34	0.702094
176.34	-0.0736787	176.34	0.151938	176.34	0.186331	176.24	0.184387	176.34	0.197775	176.34	0.130362	176.34	0.151236	176.24	0.278259	176.34	0.232657	176.34	0.430105	176.34	0.688498
177.34	-0.0697571	177.34	0.157416	177.34	0.182043	177.24	0.199249	177.34	0.213019	177.34	0.134283	177.34	0.164923	177.24	0.283356	177.34	0.235022	177.34	0.443793	177.34	0.708838
178.34	-0.0767212	178.34	0.158661	178.34	0.184845	178.24	0.184387	178.34	0.206055	178.34	0.146851	178.34	0.169281	178.24	0.268494	178.34	0.237823	178.34	0.436737	178.34	0.713196
179.34	-0.0651582	179.34	0.168667	179.34	0.176877	179.24	0.182831	179.34	0.209408	179.34	0.148648	179.34	0.169522	179.24	0.268585	179.34	0.239621	179.34	0.428464	179.34	0.705227
180.34	-0.0480043	180.34	0.179169	180.34	0.185821	180.24	0.198853	180.34	0.225006	180.34	0.156036	180.34	0.186676	180.24	0.26889	180.34	0.246918	180.34	0.444061	180.34	0.712616
181.34	-0.0487946	181.34	0.188144	181.34	0.183475	181.24	0.210175	181.34	0.216006	181.34	0.165012	181.34	0.17612	181.24	0.286865	181.34	0.263797	181.34	0.453036	181.34	0.721591
182.34	-0.0649689	182.34	0.207919	182.34	0.183719	182.24	0.202271	182.34	0.206485	182.34	0.166812	182.34	0.176364	182.24	0.286774	182.34	0.265598	182.34	0.466556	182.34	0.701907
183.34	-0.0727875	183.34	0.201657	183.34	0.177457	183.24	0.193756	183.34	0.204922	183.34	0.16525	183.34	0.160336	183.24	0.289581	183.34	0.257779	183.34	0.468503	183.34	0.685879
184.34	-0.0645783	184.34	0.198148	184.34	0.185666	184.24	0.1922	184.34	0.203366	184.34	0.175015	184.34	0.165036	184.24	0.297791	184.34	0.256222	184.34	0.476712	184.34	0.674557
185.34	-0.0576143	185.34	0.198459	185.34	0.182468	185.24	0.190643	185.34	0.211886	185.34	0.183536	185.34	0.173556	185.24	0.288025	185.34	0.254977	185.34	0.473514	185.34	0.665103
186.34	-0.0544618	186.34	0.208264	186.34	0.192273	186.24	0.1922	186.34	0.215131	186.34	0.194897	186.34	0.175152	186.24	0.306	186.34	0.266431	186.34	0.47511	186.34	0.656933
187.34	-0.0454712	187.34	0.209045	187.34	0.204376	187.24	0.20401	187.34	0.225983	187.34	0.195679	187.34	0.195465	187.24	0.309509	187.34	0.277283	187.34	0.467682	187.34	0.636566
188.34	-0.0436739	188.34	0.199521	188.34	0.214383	188.24	0.212524	188.34	0.237546	188.34	0.19592	188.34	0.189053	188.24	0.317719	188.34	0.288846	188.34	0.448392	188.34	0.626706
189.34	-0.0274963	189.34	0.207489	189.34	0.222351	189.24	0.232056	189.34	0.25528	189.34	0.203888	189.34	0.21344	189.24	0.317719	189.34	0.305023	189.34	0.45636	189.34	0.634674
190.34	-0.0279207	190.34	0.208621	190.34	0.215274	190.24	0.241821	190.34	0.246646	190.34	0.203464	190.34	0.216128	190.24	0.307953	190.34	0.307712	190.34	0.444614	190.34	0.63425
191.34	-0.00967711	191.34	0.218747	191.34	0.213986	191.24	0.25119	191.34	0.255124	191.34	0.213498	191.34	0.226163	191.24	0.317719	191.34	0.30798	191.34	0.454648	191.34	0.642728
192.34	-0.00796509	192.34	0.207886	192.34	0.212585	192.24	0.259399	192.34	0.24707	192.34	0.203888	192.34	0.214996	192.24	0.307953	192.34	0.30658	192.34	0.451294	192.34	0.641327
193.34	-0.00698864	193.34	0.202209	193.34	0.203796	193.24	0.25119	193.34	0.234772	193.34	0.196655	193.34	0.206207	193.24	0.294678	193.34	0.295837	193.34	0.453918	193.34	0.652069
194.34	0.00180054	194.34	0.219208	194.34	0.20282	194.24	0.25119	194.34	0.25177	194.34	0.202332	194.34	0.205231	194.24	0.288025	194.34	0.30307	194.34	0.464569	194.34	0.634674
195.34	0.00277698	195.34	0.210327	195.34	0.221771	195.24	0.241425	195.34	0.252746	195.34	0.204864	195.34	0.206207	195.24	0.284912	195.34	0.304047	195.34	0.463989	195.34	0.632538
196.34	0.0105805	196.34	0.216269	196.34	0.221365	196.24	0.233215	196.34	0.280081	196.34	0.220877	196.34	0.212149	196.24	0.286469	196.34	0.293875	196.34	0.473349	196.34	0.612601
197.34	-0.00595081	197.34	0.206391	197.34	0.200165	197.24	0.202271	197.34	0.271759	197.34	0.212555	197.34	0.184509	197.24	0.258636	197.34	0.28244	197.34	0.463471	197.34	0.592957
198.34	-0.0280487	198.34	0.188962	198.34	0.197202	198.24	0.200409	198.34	0.26254	198.34	0.199826	198.34	0.17352	198.24	0.229034	198.34	0.265012	198.34	0.455808	198.34	0.564145
199.34	-0.0294495	199.34	0.186005	199.34	0.198914	199.24	0.190643	199.34	0.251373	199.34	0.200073	199.34	0.173981	199.24	0.235687	199.34	0.262054	199.34	0.45285	199.34	0.542877
200.34	-0.0364869	200.34	0.18562	200.34	0.19032	200.24	0.198853	200.34	0.233014	200.34	0.191785	200.34	0.173596	200.24	0.225922	200.34	0.256573	200.34	0.444165	200.34	0.540936
201.34	-0.0266755	201.34	0.198544	201.34	0.192014	201.24	0.2005	201.34	0.226407	201.34	0.194943	201.34	0.184964	201.24	0.219666	201.34	0.254666	201.34	0.455228	201.34	0.545651
202.34	-0.018155	202.34	0.207156	202.34	0.202395	202.24	0.209015	202.34	0.223605	202.34	0.193698	202.34	0.185275	202.24	0.226318	202.34	0.254977	202.34	0.452426	202.34	0.560824
203.34	-0.00795591	203.34	0.215707	203.34	0.211038	203.24	0.228546	203.34	0.233804	203.34	0.194131	203.34	0.184152	203.24	0.24585	203.34	0.245645	203.34	0.461069	203.34	0.571024
204.34	0.00289905	204.34	0.226562	204.34	0.221893	204.24	0.230194	204.34	0.225128	204.34	0.173736	204.34	0.177032	204.24	0.245941	204.34	0.235412	204.34	0.453949	204.34	0.572113
205.34	0.0105621	205.34	0.235782	205.34	0.239322	205.24	0.232056	205.34	0.241	205.34	0.191165	205.34	0.194461	205.24	0.244293	205.34	0.234866	205.34	0.463168	205.34	0.571567
206.34	0.0126984	206.34	0.228153	206.34	0.249667	206.24	0.241821	206.34	0.241184	206.34	0.183536	206.34	0.204807	206.24	0.23764	206.34	0.225681	206.34	0.453983	206.34	0.572147
207.34	0.00515443	207.34	0.228818	207.34	0.24368	207.24	0.235168	207.34	0.233701	207.34	0.166226	207.34	0.1871	207.24	0.219666	207.34	0.218137	207.34	0.436673	207.34	0.564603
208.34	0.00160539	208.34	0.218616	208.34	0.240131	208.24	0.233612	208.34	0.2336	208.34	0.162677	208.34	0.19527	208.24	0.218109	208.34	0.214588	208.34	0.43468	208.34	0.552844
209.34	-0.0107366	209.34	0.204718	209.34	0.237554	209.24	0.233215	209.34	0.227911	209.34	0.16831	209.34	0.191137	209.24	0.188416	209.34	0.212011	209.34	0.440313	209.34	0.556921
210.34	0.0641643	210.34	0.245256	210.34	0.331681	210.24	0.284393	210.34	0.291093	210.34	0.244767	210.34	0.249223	210.24	0.259216	210.34	0.306535	210.34	0.482408	210.34	0.620103
						211.24	0.273865							211.24	0.29303
Repeat 3
WT
Cycle: 2 WT RBK21 0.014648438_X	Cycle: 2 WT RBK21 0.014648438_Y	Cycle: 3 WT RBK21 0.029296875_X	Cycle: 3 WT RBK21 0.029296875_Y	Cycle: 4 WT RBK21 0.05859375 _X	Cycle: 4 WT RBK21 0.05859375 _Y	Cycle: 5 WT RBK21 0.1171875 µ_X	Cycle: 5 WT RBK21 0.1171875 µ_Y	Cycle: 6 WT RBK21 0.234375 µM_X	Cycle: 6 WT RBK21 0.234375 µM_Y	Cycle: 7 WT RBK21 0.46875 µM_X	Cycle: 7 WT RBK21 0.46875 µM_Y	Cycle: 8 WT RBK21 0.9375 µM_X	Cycle: 8 WT RBK21 0.9375 µM_Y	Cycle: 9 WT RBK21 1.875 µM_X	Cycle: 9 WT RBK21 1.875 µM_Y	Cycle: 10 WT RBK21 3.75 µM_X	Cycle: 10 WT RBK21 3.75 µM_Y	Cycle: 11 WT RBK21 7.5 µM_X	Cycle: 11 WT RBK21 7.5 µM_Y	Cycle: 12 WT RBK21 15 µM_X	Cycle: 12 WT RBK21 15 µM_Y	Cycle: 15 WT RBK21 0.01464843_X	Cycle: 15 WT RBK21 0.01464843_Y	Cycle: 16 WT RBK21 0.02929687_X	Cycle: 16 WT RBK21 0.02929687_Y	Cycle: 17 WT RBK21 0.05859375_X	Cycle: 17 WT RBK21 0.05859375_Y	Cycle: 18 WT RBK21 0.1171875 _X	Cycle: 18 WT RBK21 0.1171875 _Y	Cycle: 19 WT RBK21 0.234375 µ_X	Cycle: 19 WT RBK21 0.234375 µ_Y	Cycle: 20 WT RBK21 0.46875 µM_X	Cycle: 20 WT RBK21 0.46875 µM_Y	Cycle: 21 WT RBK21 0.9375 µM_X	Cycle: 21 WT RBK21 0.9375 µM_Y	Cycle: 22 WT RBK21 1.875 µM_X	Cycle: 22 WT RBK21 1.875 µM_Y	Cycle: 23 WT RBK21 3.75 µM_X	Cycle: 23 WT RBK21 3.75 µM_Y	Cycle: 24 WT RBK21 7.5 µM_X	Cycle: 24 WT RBK21 7.5 µM_Y	Cycle: 25 WT RBK21 15 µM_X	Cycle: 25 WT RBK21 15 µM_Y
-56.56	-1.19403	-55.66	-0.741345	-56.56	-1.2094	-56.56	-1.15656	-56.56	-0.879578	-56.56	-0.913269	-55.66	-0.815961	-56.56	-0.81105	-56.56	-0.854385	-55.66	-0.72791	-56.56	-0.580582	-56.56	-0.730003	-56.56	-0.705917	-56.56	-0.710388	-56.56	-0.644508	-56.56	-0.837128	-56.56	-0.71962	-56.56	-0.629883	-56.56	-0.684471	-55.66	-0.614896	-56.56	-0.668365	-56.56	-0.655304
-55.56	-1.19247	-54.66	-0.750793	-55.56	-1.24846	-55.56	-1.15961	-55.56	-0.920197	-55.56	-0.953888	-54.66	-0.835175	-55.56	-0.878235	-55.56	-0.865631	-54.66	-0.732277	-55.56	-0.629402	-55.56	-0.744453	-55.56	-0.764503	-55.56	-0.746323	-55.56	-0.673798	-55.56	-0.822281	-55.56	-0.745789	-55.56	-0.671989	-55.56	-0.691032	-54.66	-0.625984	-55.56	-0.681252	-55.56	-0.635376
-54.56	-1.15645	-53.66	-0.757526	-54.56	-1.22729	-54.56	-1.13156	-54.56	-0.915512	-54.56	-0.958893	-53.66	-0.846591	-54.56	-0.874641	-54.56	-0.857506	-53.66	-0.743694	-54.56	-0.615265	-54.56	-0.744843	-54.56	-0.759743	-54.56	-0.70874	-54.56	-0.678879	-54.56	-0.796417	-54.56	-0.717972	-54.56	-0.693161	-54.56	-0.680954	-53.66	-0.632716	-54.56	-0.665161	-54.56	-0.635689
-53.56	-1.13216	-52.66	-0.732545	-53.56	-1.21089	-53.56	-1.1189	-53.56	-0.930595	-53.56	-0.965538	-52.66	-0.83497	-53.56	-0.889488	-53.56	-0.864075	-52.66	-0.73356	-53.56	-0.629723	-53.56	-0.740005	-53.56	-0.764435	-53.56	-0.702499	-53.56	-0.683807	-53.56	-0.778458	-53.56	-0.721497	-53.56	-0.709808	-53.56	-0.686272	-52.66	-0.619455	-53.56	-0.660477	-53.56	-0.6521
-52.56	-1.08614	-51.66	-0.703461	-52.56	-1.16674	-52.56	-1.06937	-52.56	-0.913559	-52.56	-0.939362	-51.66	-0.806198	-52.56	-0.856674	-52.56	-0.837898	-51.66	-0.712753	-52.56	-0.601982	-52.56	-0.705391	-52.56	-0.718727	-52.56	-0.686089	-52.56	-0.658958	-52.56	-0.734314	-52.56	-0.678909	-52.56	-0.683319	-52.56	-0.661339	-51.66	-0.599823	-52.56	-0.624146	-52.56	-0.647095
-51.56	-1.02895	-50.66	-0.680661	-51.56	-1.11628	-51.56	-1.04008	-51.56	-0.876297	-51.56	-0.909988	-50.66	-0.773251	-51.56	-0.817223	-51.56	-0.810165	-50.66	-0.696446	-51.56	-0.583626	-51.56	-0.672813	-51.56	-0.698807	-51.56	-0.654762	-51.56	-0.6381	-51.56	-0.693222	-51.56	-0.66243	-51.56	-0.671989	-51.56	-0.641815	-50.66	-0.574139	-51.56	-0.612816	-51.56	-0.65522
-50.56	-0.983009	-49.66	-0.649776	-50.56	-1.09143	-50.56	-1.0339	-50.56	-0.859962	-50.56	-0.867088	-49.66	-0.740802	-50.56	-0.776588	-50.56	-0.775787	-49.66	-0.668452	-50.56	-0.591904	-50.56	-0.669449	-50.56	-0.677704	-50.56	-0.643196	-50.56	-0.616379	-50.56	-0.680092	-50.56	-0.652428	-50.56	-0.650894	-50.56	-0.637123	-49.66	-0.555911	-50.56	-0.609688	-50.56	-0.65522
-49.56	-0.94239	-48.66	-0.65771	-49.56	-1.05268	-49.56	-1.01273	-49.56	-0.83036	-49.56	-0.836311	-48.66	-0.730762	-49.56	-0.722687	-49.56	-0.7547	-48.66	-0.683337	-49.56	-0.582458	-49.56	-0.664688	-49.56	-0.646851	-49.56	-0.630623	-49.56	-0.585838	-49.56	-0.657753	-49.56	-0.621887	-49.56	-0.637695	-49.56	-0.634003	-48.66	-0.554385	-49.56	-0.588211	-49.56	-0.627487
-48.56	-0.975204	-47.66	-0.594626	-48.56	-1.08199	-48.56	-1.04367	-48.56	-0.851768	-48.56	-0.833115	-47.66	-0.701742	-48.56	-0.729332	-48.56	-0.76915	-47.66	-0.638296	-48.56	-0.587143	-48.56	-0.702271	-48.56	-0.669594	-48.56	-0.658043	-48.56	-0.61834	-48.56	-0.675331	-48.56	-0.636337	-48.56	-0.664185	-48.56	-0.671188	-47.66	-0.505835	-48.56	-0.624229	-48.56	-0.641945
-47.56	-0.966606	-46.66	-0.754014	-47.56	-1.04721	-47.56	-0.968117	-47.56	-0.772774	-47.56	-0.808418	-46.66	-0.779329	-47.56	-0.669876	-47.56	-0.681961	-46.66	-0.705728	-47.56	-0.583626	-47.56	-0.708435	-47.56	-0.599113	-47.56	-0.584442	-47.56	-0.59864	-47.56	-0.639	-47.56	-0.580475	-47.56	-0.616127	-47.56	-0.613998	-46.66	-0.709672	-47.56	-0.614372	-47.56	-0.502411
-46.56	-0.853722	-45.66	-0.643112	-46.56	-1.08566	-46.56	-1.04071	-46.56	-0.866852	-46.56	-0.841476	-45.66	-0.66539	-46.56	-0.78035	-46.56	-0.878059	-45.66	-0.654366	-46.56	-0.638084	-46.56	-0.807121	-46.56	-0.808113	-46.56	-0.753906	-46.56	-0.657875	-46.56	-0.826744	-46.56	-0.763138	-46.56	-0.731529	-46.56	-0.778381	-45.66	-0.450577	-46.56	-0.750946	-46.56	-0.741478
-45.56	-0.841225	-44.66	-0.592755	-45.56	-1.02449	-45.56	-0.933678	-45.56	-0.758255	-45.56	-0.821793	-44.66	-0.613469	-45.56	-0.722229	-45.56	-0.68338	-44.66	-0.608228	-45.56	-0.587151	-45.56	-0.698524	-45.56	-0.665848	-45.56	-0.655945	-45.56	-0.58506	-45.56	-0.663071	-45.56	-0.55838	-45.56	-0.63559	-45.56	-0.708542	-44.66	-0.437169	-45.56	-0.564545	-45.56	-0.50695
-44.56	-0.815048	-43.66	-0.615211	-44.56	-0.977371	-44.56	-0.858826	-44.56	-0.71122	-44.56	-0.774132	-43.66	-0.637566	-44.56	-0.645737	-44.56	-0.65329	-43.66	-0.606071	-44.56	-0.506989	-44.56	-0.599068	-44.56	-0.594513	-44.56	-0.584526	-44.56	-0.528412	-44.56	-0.605408	-44.56	-0.51532	-44.56	-0.526291	-44.56	-0.602364	-43.66	-0.487282	-44.56	-0.505005	-44.56	-0.441238
-43.56	-0.828018	-42.66	-0.645799	-43.56	-0.966049	-43.56	-0.85891	-43.56	-0.740906	-43.56	-0.774208	-42.66	-0.64541	-43.56	-0.644257	-43.56	-0.69931	-42.66	-0.609003	-43.56	-0.503632	-43.56	-0.59446	-43.56	-0.596153	-43.56	-0.569763	-43.56	-0.51873	-43.56	-0.61174	-43.56	-0.557907	-43.56	-0.529884	-43.56	-0.591118	-42.66	-0.488252	-43.56	-0.547356	-43.56	-0.490463
-42.56	-0.819725	-41.66	-0.637717	-42.56	-0.95932	-42.56	-0.855385	-42.56	-0.725975	-42.56	-0.756233	-41.66	-0.616156	-42.56	-0.654015	-42.56	-0.695786	-41.66	-0.578497	-42.56	-0.50206	-42.56	-0.59906	-42.56	-0.579659	-42.56	-0.527489	-42.56	-0.500671	-42.56	-0.593758	-42.56	-0.544609	-42.56	-0.5298	-42.56	-0.568367	-41.66	-0.446028	-42.56	-0.549141	-42.56	-0.477173
-41.56	-0.785751	-40.66	-0.620167	-41.56	-0.931671	-41.56	-0.826408	-41.56	-0.690048	-41.56	-0.715927	-40.66	-0.594784	-41.56	-0.63324	-41.56	-0.671501	-40.66	-0.540715	-41.56	-0.471527	-41.56	-0.569855	-41.56	-0.545769	-41.56	-0.473595	-41.56	-0.466698	-41.56	-0.559708	-41.56	-0.502747	-41.56	-0.500587	-41.56	-0.527756	-40.66	-0.425053	-41.56	-0.519852	-41.56	-0.470856
-40.56	-0.770905	-39.66	-0.601804	-40.56	-0.896042	-40.56	-0.798668	-40.56	-0.673637	-40.56	-0.676468	-39.66	-0.560406	-40.56	-0.629723	-40.56	-0.646881	-39.66	-0.504773	-40.56	-0.443474	-40.56	-0.561958	-40.56	-0.519508	-40.56	-0.427887	-40.56	-0.440521	-40.56	-0.540176	-40.56	-0.481262	-40.56	-0.509102	-40.56	-0.498138	-39.66	-0.390668	-40.56	-0.501961	-40.56	-0.459206
-39.56	-0.75293	-38.66	-0.586154	-39.56	-0.869865	-39.56	-0.790543	-39.56	-0.647537	-39.56	-0.640526	-38.66	-0.515376	-39.56	-0.616508	-39.56	-0.612503	-38.66	-0.459743	-39.56	-0.443779	-39.56	-0.54554	-39.56	-0.476929	-39.56	-0.398582	-39.56	-0.419029	-39.56	-0.515556	-39.56	-0.448441	-39.56	-0.495811	-39.56	-0.48204	-38.66	-0.358531	-39.56	-0.467499	-39.56	-0.443108
-38.56	-0.728409	-37.66	-0.56447	-38.56	-0.841751	-38.56	-0.756096	-38.56	-0.615051	-38.56	-0.596008	-37.66	-0.469163	-38.56	-0.590668	-38.56	-0.576576	-37.66	-0.403375	-38.56	-0.420746	-38.56	-0.528839	-38.56	-0.429596	-38.56	-0.370552	-38.56	-0.386307	-38.56	-0.513695	-38.56	-0.41095	-38.56	-0.471214	-38.56	-0.464088	-37.66	-0.3006	-38.56	-0.433136	-38.56	-0.398979
-37.56	-0.694183	-36.66	-0.566524	-37.56	-0.795959	-37.56	-0.710304	-37.56	-0.577461	-37.56	-0.556938	-36.66	-0.445041	-37.56	-0.56089	-37.56	-0.530472	-36.66	-0.391055	-37.56	-0.384407	-37.56	-0.494682	-37.56	-0.399971	-37.56	-0.34304	-37.56	-0.358803	-37.56	-0.490875	-37.56	-0.375008	-37.56	-0.425423	-37.56	-0.428062	-36.66	-0.296481	-37.56	-0.403748	-37.56	-0.359436
-36.56	-0.679184	-35.66	-0.56396	-36.56	-0.763313	-36.56	-0.694061	-36.56	-0.553017	-36.56	-0.55233	-35.66	-0.435535	-36.56	-0.565819	-36.56	-0.504776	-35.66	-0.406459	-36.56	-0.38488	-36.56	-0.481567	-36.56	-0.387169	-36.56	-0.347885	-36.56	-0.371849	-36.56	-0.504005	-36.56	-0.368446	-36.56	-0.428711	-36.56	-0.411499	-35.66	-0.288844	-36.56	-0.395706	-36.56	-0.343193
-35.56	-0.679581	-34.66	-0.552837	-35.56	-0.747223	-35.56	-0.680786	-35.56	-0.548256	-35.56	-0.550774	-34.66	-0.421664	-35.56	-0.575897	-35.56	-0.49025	-34.66	-0.433223	-35.56	-0.375114	-35.56	-0.486649	-35.56	-0.374199	-35.56	-0.356094	-35.56	-0.389824	-35.56	-0.478065	-35.56	-0.378609	-35.56	-0.418945	-35.56	-0.410255	-34.66	-0.301151	-35.56	-0.377747	-35.56	-0.348274
-34.56	-0.638802	-33.66	-0.53373	-34.56	-0.737144	-34.56	-0.669456	-34.56	-0.528412	-34.56	-0.529602	-33.66	-0.391159	-34.56	-0.564575	-34.56	-0.504784	-33.66	-0.425446	-34.56	-0.375122	-34.56	-0.462357	-34.56	-0.351234	-34.56	-0.329926	-34.56	-0.355377	-34.56	-0.460182	-34.56	-0.35392	-34.56	-0.396217	-34.56	-0.395729	-33.66	-0.291733	-34.56	-0.382828	-34.56	-0.356483
-33.56	-0.589661	-32.66	-0.526538	-33.56	-0.697998	-33.56	-0.6436	-33.56	-0.499031	-33.56	-0.519524	-32.66	-0.379276	-33.56	-0.546524	-33.56	-0.481735	-32.66	-0.441219	-33.56	-0.375114	-33.56	-0.422897	-33.56	-0.320297	-33.56	-0.316956	-33.56	-0.332405	-33.56	-0.460175	-33.56	-0.317673	-33.56	-0.376373	-33.56	-0.364159	-32.66	-0.286105	-33.56	-0.363213	-33.56	-0.353355
-32.56	-0.583099	-31.66	-0.500485	-32.56	-0.70472	-32.56	-0.655006	-32.56	-0.495598	-32.56	-0.499916	-31.66	-0.370808	-32.56	-0.518478	-32.56	-0.468765	-31.66	-0.403378	-32.56	-0.391525	-32.56	-0.390083	-32.56	-0.302017	-32.56	-0.298676	-32.56	-0.313187	-32.56	-0.475021	-32.56	-0.316498	-32.56	-0.337234	-32.56	-0.348068	-31.66	-0.239743	-32.56	-0.359779	-32.56	-0.364685
-31.56	-0.552147	-30.66	-0.473956	-31.56	-0.678459	-31.56	-0.625229	-31.56	-0.451683	-31.56	-0.481934	-30.66	-0.372089	-31.56	-0.461281	-31.56	-0.426178	-30.66	-0.381686	-31.56	-0.351982	-31.56	-0.359215	-31.56	-0.264816	-31.56	-0.281006	-31.56	-0.299896	-31.56	-0.478134	-31.56	-0.288597	-31.56	-0.29464	-31.56	-0.315247	-30.66	-0.216808	-31.56	-0.307343	-31.56	-0.349831
-30.56	-0.545601	-29.66	-0.439204	-30.56	-0.650421	-30.56	-0.605392	-30.56	-0.428413	-30.56	-0.463661	-29.66	-0.352496	-30.56	-0.439964	-30.56	-0.404778	-29.66	-0.376628	-30.56	-0.332146	-30.56	-0.331177	-30.56	-0.233658	-30.56	-0.270943	-30.56	-0.29303	-30.56	-0.486038	-30.56	-0.270096	-30.56	-0.274811	-30.56	-0.303696	-29.66	-0.193698	-30.56	-0.28759	-30.56	-0.334999
-29.56	-0.534187	-28.66	-0.41216	-29.56	-0.619873	-29.56	-0.574844	-29.56	-0.407234	-29.56	-0.444443	-28.66	-0.343106	-29.56	-0.428635	-29.56	-0.398453	-28.66	-0.361226	-29.56	-0.319572	-29.56	-0.306885	-29.56	-0.230453	-29.56	-0.261482	-29.56	-0.280373	-29.56	-0.51252	-29.56	-0.247673	-29.56	-0.253716	-29.56	-0.284393	-28.66	-0.176495	-29.56	-0.256966	-29.56	-0.302498
-28.56	-0.514259	-27.66	-0.385948	-28.56	-0.578857	-28.56	-0.543594	-28.56	-0.38739	-28.56	-0.421394	-27.66	-0.328453	-28.56	-0.391045	-28.56	-0.372276	-27.66	-0.336494	-28.56	-0.29808	-28.56	-0.285469	-28.56	-0.238335	-28.56	-0.222023	-28.56	-0.253799	-28.56	-0.533607	-28.56	-0.217979	-28.56	-0.232536	-28.56	-0.261345	-27.66	-0.143875	-28.56	-0.217506	-28.56	-0.264595
-27.56	-0.473633	-26.66	-0.363806	-27.56	-0.542915	-27.56	-0.510773	-27.56	-0.361916	-27.56	-0.387016	-26.66	-0.304442	-27.56	-0.351982	-27.56	-0.320007	-26.66	-0.319121	-27.56	-0.28331	-27.56	-0.270935	-27.56	-0.225365	-27.56	-0.19429	-27.56	-0.218254	-27.56	-0.548531	-27.56	-0.180473	-27.56	-0.190033	-27.56	-0.228531	-26.66	-0.136343	-27.56	-0.163597	-27.56	-0.236938
-26.56	-0.447472	-25.66	-0.34501	-26.56	-0.508629	-26.56	-0.492897	-26.56	-0.347084	-26.56	-0.364059	-25.66	-0.277124	-26.56	-0.328949	-26.56	-0.295723	-25.66	-0.276964	-26.56	-0.267227	-26.56	-0.257744	-26.56	-0.210609	-26.56	-0.179535	-26.56	-0.203499	-26.56	-0.57151	-26.56	-0.169235	-26.56	-0.165749	-26.56	-0.184402	-25.66	-0.0928589	-26.56	-0.145638	-26.56	-0.196251
-25.56	-0.399803	-24.66	-0.313095	-25.56	-0.471039	-25.56	-0.455307	-25.56	-0.292854	-25.56	-0.31514	-24.66	-0.245522	-25.56	-0.305969	-25.56	-0.238289	-24.66	-0.251999	-25.56	-0.230965	-25.56	-0.21859	-25.56	-0.173019	-25.56	-0.140381	-25.56	-0.156143	-25.56	-0.576263	-25.56	-0.110161	-25.56	-0.126282	-25.56	-0.125404	-24.66	-0.0692215	-25.56	-0.107811	-25.56	-0.137253
-24.56	-0.359184	-23.66	-0.301646	-24.56	-0.448067	-24.56	-0.432335	-24.56	-0.268555	-24.56	-0.302322	-23.66	-0.234081	-24.56	-0.279793	-24.56	-0.205475	-23.66	-0.224147	-24.56	-0.200027	-24.56	-0.187416	-24.56	-0.135208	-24.56	-0.109207	-24.56	-0.123405	-24.56	-0.610558	-24.56	-0.0707855	-24.56	-0.0869064	-24.56	-0.0762634	-23.66	-0.0482514	-24.56	-0.0866394	-24.56	-0.0849075
-23.56	-0.336601	-22.66	-0.266502	-23.56	-0.427292	-23.56	-0.422966	-23.56	-0.240898	-23.56	-0.283104	-22.66	-0.200493	-23.56	-0.275421	-23.56	-0.176254	-22.66	-0.205414	-23.56	-0.172371	-23.56	-0.166641	-23.56	-0.0948944	-23.56	-0.0885086	-23.56	-0.110519	-23.56	-0.651649	-23.56	-0.0468826	-23.56	-0.0579987	-23.56	-0.0425873	-22.66	-0.019043	-23.56	-0.0574188	-23.56	-0.0638885
-22.56	-0.29895	-21.66	-0.180609	-22.56	-0.390572	-22.56	-0.404922	-22.56	-0.211449	-22.56	-0.274521	-21.66	-0.142256	-22.56	-0.258629	-22.56	-0.155006	-21.66	-0.174826	-22.56	-0.121834	-22.56	-0.148285	-22.56	-0.0472412	-22.56	-0.0704651	-22.56	-0.082634	-22.56	-0.683998	-22.56	-0.00391388	-22.56	-0.0203476	-22.56	-0.00470734	-21.66	0.047403	-22.56	-0.0378189	-22.56	-0.0181122
-21.56	-0.209969	-20.66	-0.109455	-21.56	-0.313148	-21.56	-0.329063	-21.56	-0.109108	-21.56	-0.180687	-20.66	0.265148	-21.56	-0.202301	-21.56	-0.105011	-20.66	0.41	-21.56	-0.0632324	-21.56	-0.0740662	-21.56	0.0610352	-21.56	0.00734711	-21.56	0.0407257	-21.56	-0.688217	-21.56	0.0617905	-21.56	0.0706635	-21.56	0.0680313	-20.66	0.610828	-21.56	0.0185089	-21.56	0.0136795
-20.56	-0.250359	-19.66	-0.227876	-20.56	-0.109169	-20.56	-0.121956	-20.56	0.127769	-20.56	0.13665	-19.66	-0.180307	-20.56	0.352859	-20.56	0.556549	-19.66	0.0949311	-20.56	0.547546	-20.56	-0.0867233	-20.56	0.0832214	-20.56	0.0342178	-20.56	0.190414	-20.56	-0.175018	-20.56	0.406944	-20.56	0.515587	-20.56	0.553963	-19.66	0.0334152	-20.56	0.637413	-20.56	0.642662
-19.56	-0.294426	-18.66	-0.17811	-19.56	-0.351128	-19.56	-0.294693	-19.56	-0.250755	-19.56	-0.217567	-18.66	-0.182413	-19.56	-0.224258	-19.56	-0.0634537	-18.66	-0.0852142	-19.56	0.106285	-19.56	-0.204697	-19.56	-0.154594	-19.56	-0.188751	-19.56	-0.144516	-19.56	-0.17424	-19.56	-0.0983734	-19.56	-0.131058	-19.56	-0.0617447	-18.66	-0.0615783	-19.56	-0.0168076	-19.56	0.0850067
-18.56	-0.23848	-17.66	-0.134309	-18.56	-0.309326	-18.56	-0.244766	-18.56	-0.193481	-18.56	-0.184669	-17.66	-0.179704	-18.56	-0.230888	-18.56	-0.134071	-17.66	-0.0407882	-18.56	-0.0964355	-18.56	-0.19281	-18.56	-0.137161	-18.56	-0.142342	-18.56	-0.117004	-18.56	-0.141342	-18.56	-0.0811768	-18.56	-0.100426	-18.56	-0.0668106	-17.66	-0.052156	-18.56	-0.0378952	-18.56	-0.0745239
-17.56	-0.202461	-16.66	-0.0997497	-17.56	-0.271431	-17.56	-0.236244	-17.56	-0.165512	-17.56	-0.153419	-16.66	-0.182956	-17.56	-0.170341	-17.56	-0.0488358	-16.66	-0.0258361	-17.56	-0.054718	-17.56	-0.167885	-17.56	-0.139038	-17.56	-0.130615	-17.56	-0.103485	-17.56	-0.146416	-17.56	-0.0938339	-17.56	-0.067688	-17.56	-0.0637589	-16.66	-0.0604888	-17.56	0.0192184	-17.56	-0.0360794
-16.56	-0.159584	-15.66	-0.0751922	-16.56	-0.217537	-16.56	-0.19899	-16.56	-0.154114	-16.56	-0.122185	-15.66	-0.169339	-16.56	-0.103165	-16.56	-0.0179825	-15.66	-0.043782	-16.56	-0.0383224	-16.56	-0.164696	-16.56	-0.120766	-16.56	-0.109146	-16.56	-0.103813	-16.56	-0.152756	-16.56	-0.0890808	-16.56	-0.0626221	-16.56	-0.112991	-15.66	-0.0761688	-16.56	0.00943756	-16.56	-0.0443726
-15.56	-0.127228	-14.66	-0.0696365	-15.56	-0.189873	-15.56	-0.166016	-15.56	-0.13942	-15.56	-0.102798	-14.66	-0.141124	-15.56	-0.0872192	-15.56	-0.0357132	-14.66	-0.0640823	-15.56	-0.046669	-15.56	-0.132034	-15.56	-0.0930252	-15.56	-0.0897598	-15.56	-0.0823975	-15.56	-0.154701	-15.56	-0.077507	-15.56	-0.0709763	-15.56	-0.117752	-14.66	-0.0757629	-15.56	-0.0345306	-15.56	-0.0984268
-14.56	-0.124031	-13.66	-0.0465011	-14.56	-0.1605	-14.56	-0.161568	-14.56	-0.101768	-14.56	-0.0815506	-13.66	-0.0933838	-14.56	-0.0641785	-14.56	-0.0391541	-13.66	-0.0443878	-14.56	-0.0531616	-14.56	-0.110786	-14.56	-0.073494	-14.56	-0.0767212	-14.56	-0.0823975	-14.56	-0.118301	-14.56	-0.0777435	-14.56	-0.072464	-14.56	-0.0949402	-13.66	-0.0412216	-14.56	-0.0495377	-14.56	-0.116241
-13.56	-0.0865326	-12.66	-0.0316101	-13.56	-0.111671	-13.56	-0.117424	-13.56	-0.0610657	-13.56	-0.0440521	-12.66	-0.0491196	-13.56	-0.0367584	-13.56	-0.0328217	-12.66	-0.0310608	-13.56	-0.0481644	-13.56	-0.0799255	-13.56	-0.0359192	-13.56	-0.0489807	-13.56	-0.0565414	-13.56	-0.0694733	-13.56	-0.0500107	-13.56	-0.0481644	-13.56	-0.0636902	-12.66	-0.018129	-13.56	-0.0507889	-13.56	-0.0755386
-12.56	-0.0630875	-11.66	-0.0423431	-12.56	-0.0718155	-12.56	-0.064682	-12.56	-0.0392609	-12.56	-0.0307617	-11.66	-0.0286789	-12.56	-0.0265884	-12.56	-0.0308609	-11.66	-0.0418778	-12.56	-0.0465088	-12.56	-0.0584335	-12.56	-0.0226288	-12.56	-0.0373306	-12.56	-0.043251	-12.56	-0.0444641	-12.56	-0.0367203	-12.56	-0.0266724	-12.56	-0.0406342	-11.66	-0.0187836	-12.56	-0.0424957	-12.56	-0.0489655
-11.56	-0.0467606	-10.66	-0.0407242	-11.56	-0.0507278	-11.56	-0.0370255	-11.56	-0.0295715	-11.56	-0.0226364	-10.66	-0.00596467	-11.56	-0.0197144	-11.56	-0.0258636	-10.66	-0.0304093	-11.56	-0.0395584	-11.56	-0.0421066	-11.56	-0.0340347	-11.56	-0.0224915	-11.56	-0.0448914	-11.56	-0.01017	-11.56	-0.0282059	-11.56	-0.00839233	-11.56	-0.0258713	-10.66	-0.0159134	-11.56	-0.0375748	-11.56	-0.026001
-10.56	-0.0439529	-9.66	-0.0440781	-10.56	-0.0198746	-10.56	-0.0224991	-10.56	-0.0185623	-10.56	-0.0311584	-9.66	-0.0159561	-10.56	-0.0254211	-10.56	-0.0293045	-9.66	-0.0321991	-10.56	-0.0449524	-10.56	-0.0357819	-10.56	-0.0245895	-10.56	-0.0196838	-10.56	-0.0338821	-10.56	-0.00423431	-10.56	-0.0368042	-10.56	-0.0153503	-10.56	-0.0195465	-9.66	-0.0274689	-10.56	-0.0264893	-10.56	-0.0216293
-9.56	-0.0373993	-8.66	-0.00802763	-9.56	-0.0117569	-9.56	-0.0257111	-9.56	-0.0397415	-9.56	-0.044136	-8.66	0.0107178	-9.56	-0.0399628	-9.56	-0.0489197	-8.66	-0.00591429	-9.56	-0.0400391	-9.56	-0.0307922	-9.56	-0.0441284	-9.56	-0.0310974	-9.56	-0.0253754	-9.56	-0.0156479	-9.56	-0.0485306	-9.56	-0.0267639	-9.56	-0.0309601	-8.66	-0.0191513	-9.56	-0.0379028	-9.56	-0.0248413
-8.56	0.00183868	-7.66	-0.00383301	-8.56	0.0176315	-8.56	0.011879	-8.56	-0.00215149	-8.56	-0.00654602	-7.66	0.019986	-8.56	-0.02034	-8.56	-0.0308609	-7.66	0.00687103	-8.56	-0.0187759	-8.56	0.00836182	-8.56	-0.0159912	-8.56	-0.0114746	-8.56	0.00565338	-8.56	-0.00547791	-8.56	-0.0109406	-8.56	0.00106049	-8.56	-0.0211029	-7.66	0.000271603	-8.56	-0.0085144	-8.56	0.0162659
-7.56	0.0298004	-6.66	0.0232651	-7.56	0.0355148	-7.56	0.0314026	-7.56	0.0172958	-7.56	0.0129013	-6.66	0.0404465	-7.56	-0.0122223	-7.56	-0.00634003	-6.66	0.0257675	-7.56	-0.000892639	-7.56	0.0263214	-7.56	-0.00630951	-7.56	0.00648499	-7.56	0.00580597	-7.56	0.0105286	-7.56	0.0104599	-7.56	0.00254059	-7.56	-0.00478363	-6.66	0.0288575	-7.56	0.0093689	-7.56	0.0259476
-6.56	0.0623016	-5.66	0.101749	-6.56	0.0695877	-6.56	0.0739899	-6.56	0.049881	-6.56	0.0454102	-5.66	0.105647	-6.56	0.0304413	-6.56	0.0343704	-5.66	0.0909684	-6.56	0.0398178	-6.56	0.0689087	-6.56	0.0344009	-6.56	0.0377426	-6.56	0.0462036	-6.56	0.0414734	-6.56	0.0414047	-6.56	0.0155182	-6.56	0.0441284	-5.66	0.0675767	-6.56	0.0305481	-6.56	0.0553284
-5.56	0.132614	-4.66	0.152023	-5.56	0.130211	-5.56	0.134537	-5.56	0.0927734	-5.56	0.0848618	-4.66	0.14772	-5.56	0.0909882	-5.56	0.0851517	-4.66	0.116638	-5.56	0.100754	-5.56	0.111488	-5.56	0.0851822	-5.56	0.0818863	-5.56	0.105186	-5.56	0.0922546	-5.56	0.101952	-5.56	0.072937	-5.56	0.108192	-4.66	0.110039	-5.56	0.091095	-5.56	0.0881424
-4.56	0.17511	-3.66	0.16877	-4.56	0.173332	-4.56	0.177032	-4.56	0.132141	-4.56	0.117592	-3.66	0.161346	-4.56	0.123718	-4.56	0.124519	-3.66	0.135338	-4.56	0.151451	-4.56	0.142654	-4.56	0.137444	-4.56	0.121567	-4.56	0.123459	-4.56	0.123421	-4.56	0.135071	-4.56	0.105667	-4.56	0.149124	-3.66	0.112328	-4.56	0.122261	-4.56	0.12751
-3.56	0.179489	-2.66	0.219837	-3.56	0.177399	-3.56	0.188057	-3.56	0.125114	-3.56	0.110641	-2.66	0.199123	-3.56	0.134735	-3.56	0.135544	-2.66	0.155071	-3.56	0.170677	-3.56	0.125862	-3.56	0.151588	-3.56	0.125633	-3.56	0.111748	-3.56	0.108269	-3.56	0.146011	-3.56	0.107231	-3.56	0.196083	-2.66	0.12894	-3.56	0.127029	-3.56	0.140404
-2.56	0.200897	-1.66	0.27266	-2.56	0.224976	-2.56	0.227425	-2.56	0.136444	-2.56	0.128922	-1.66	0.254998	-2.56	0.17411	-2.56	0.153435	-1.66	0.240395	-2.56	0.211685	-2.56	0.120781	-2.56	0.192917	-2.56	0.123993	-2.56	0.123077	-2.56	0.119911	-2.56	0.186638	-2.56	0.138092	-2.56	0.227173	-1.66	0.149033	-2.56	0.150002	-2.56	0.153297
-1.56	0.307686	-0.66	1.29501	-1.56	0.369263	-1.56	0.30484	-1.56	0.200577	-1.56	0.143837	-0.66	1.25086	-1.56	0.212067	-1.56	0.188187	-0.66	1.2565	-1.56	0.256134	-1.56	0.15757	-1.56	0.310951	-1.56	0.152496	-1.56	0.198532	-1.56	0.172714	-1.56	0.278893	-1.56	0.194016	-1.56	0.246849	-0.66	1.4506	-1.56	0.179672	-1.56	0.207657
-0.560001	1.48245	0.34	1.11885	-0.560001	1.71122	-0.560001	1.68203	-0.560001	1.60081	-0.560001	1.3647	0.34	1.90494	-0.560001	1.39817	-0.560001	1.41039	0.34	10.7535	-0.560001	1.48489	-0.560001	1.93102	-0.560001	2.04338	-0.560001	1.89782	-0.560001	1.82503	-0.560001	1.82803	-0.560001	1.92257	-0.560001	1.83137	-0.560001	1.79467	0.34	6.69554	-0.560001	1.75961	-0.560001	1.82704
0.439999	1.44933	1.34	1.45979	0.439999	1.57623	0.439999	1.50829	0.439999	1.31183	0.439999	1.41603	1.34	3.97057	0.439999	3.40786	0.439999	6.08116	1.34	14.2924	0.439999	21.5368	0.439999	1.42305	0.439999	1.58674	0.439999	1.4068	0.439999	1.3719	0.439999	1.09842	0.439999	1.88749	0.439999	2.42137	0.439999	3.74061	1.34	10.1969	0.439999	12.0409	0.439999	21.7038
1.44	0.990112	2.34	0.990336	1.44	1.14583	1.44	1.36273	1.44	1.90777	1.44	2.34579	2.34	8.26573	1.44	6.76755	1.44	10.2508	2.34	30.6178	1.44	23.6312	1.44	0.595001	1.44	0.604477	1.44	0.647659	1.44	0.939476	1.44	1.47225	1.44	1.53944	1.44	3.13684	1.44	6.23725	2.34	20.5744	1.44	15.2295	1.44	20.742
2.44	0.971359	3.34	1.22541	2.44	1.50153	2.44	1.90086	2.44	3.06339	2.44	4.95736	3.34	11.2154	2.44	14.4513	2.44	22.2367	3.34	34.8404	2.44	39.5495	2.44	0.579689	2.44	0.779396	2.44	0.929535	2.44	1.49596	2.44	2.38311	2.44	4.12976	2.44	7.50442	2.44	13.3376	3.34	24.6312	2.44	28.8086	2.44	36.4252
3.44	1.16792	4.34	1.42938	3.44	1.7849	3.44	2.47641	3.44	4.05722	3.44	6.59798	4.34	13.1514	3.44	18.3137	3.44	26.7226	4.34	36.4509	3.44	41.9854	3.44	0.672966	3.44	1.01775	3.44	1.23969	3.44	2.00526	3.44	3.28498	3.44	5.6607	3.44	10.08	3.44	16.7847	4.34	26.5191	3.44	32.143	3.44	38.7331
4.44	1.33449	5.34	1.55641	4.44	2.08865	4.44	2.96672	4.44	4.91042	4.44	7.94658	5.34	14.4222	4.44	20.6211	4.44	28.8679	5.34	37.2474	4.44	43.0029	4.44	0.84594	4.44	1.25354	4.44	1.56594	4.44	2.41456	4.44	3.95092	4.44	6.8739	4.44	11.8389	4.44	18.8192	5.34	27.5395	4.44	33.5372	4.44	39.6883
5.44	1.39175	6.34	1.64159	5.44	2.26544	5.44	3.27734	5.44	5.46909	5.44	8.86978	6.34	15.377	5.44	22.0212	5.44	30.0323	6.34	37.7474	5.44	43.5136	5.44	0.905388	5.44	1.32752	5.44	1.7593	5.44	2.73073	5.44	4.42053	5.44	7.71429	5.44	12.9521	5.44	20.0676	6.34	28.2013	5.44	34.1511	5.44	40.1447
6.44	1.46073	7.34	1.71257	6.44	2.42106	6.44	3.53445	6.44	5.87448	6.44	9.53033	7.34	16.1129	6.44	22.9009	6.44	30.7652	7.34	38.0324	6.44	43.8584	6.44	0.993896	6.44	1.42025	6.44	1.94312	6.44	2.99924	6.44	4.80006	6.44	8.36553	6.44	13.8003	6.44	20.9404	7.34	28.6675	6.44	34.5679	6.44	40.4143
7.44	1.49535	8.34	1.80819	7.44	2.53544	7.44	3.79453	7.44	6.23441	7.44	10.0241	8.34	16.5876	7.44	23.5632	7.44	31.2894	8.34	38.2979	7.44	44.1033	7.44	1.07281	7.44	1.52385	7.44	2.10524	7.44	3.30518	7.44	5.17155	7.44	8.8785	7.44	14.4757	7.44	21.449	8.34	28.9217	7.44	34.8994	7.44	40.6485
8.44	1.56378	9.34	1.86425	8.44	2.61716	8.44	4.0332	8.44	6.56808	8.44	10.4804	9.34	17.0571	8.44	24.0518	8.44	31.6179	9.34	38.481	8.44	44.2928	8.44	1.13313	8.44	1.65791	8.44	2.25235	8.44	3.49503	8.44	5.47865	8.44	9.34937	8.44	14.9564	8.44	21.892	9.34	29.113	8.44	35.0788	8.44	40.8454
9.44	1.67636	10.34	1.89222	9.44	2.71677	9.44	4.25468	9.44	6.86839	9.44	10.9472	10.34	17.4284	9.44	24.3912	9.44	31.8659	10.34	38.6041	9.44	44.472	9.44	1.22679	9.44	1.7915	9.44	2.42563	9.44	3.66307	9.44	5.79233	9.44	9.67147	9.44	15.3464	9.44	22.2135	10.34	29.2869	9.44	35.2127	9.44	41.0234
10.44	1.68956	11.34	1.90138	10.44	2.81474	10.44	4.39227	10.44	7.09222	10.44	11.2069	11.34	17.6658	10.44	24.6786	10.44	32.0538	11.34	38.688	10.44	44.6273	10.44	1.32953	10.44	1.91103	10.44	2.53	10.44	3.78885	10.44	6.01139	10.44	9.94061	10.44	15.6585	10.44	22.4685	11.34	29.3528	10.44	35.3532	10.44	41.1554
11.44	1.68808	12.34	1.92949	11.44	2.8931	11.44	4.47078	11.44	7.21808	11.44	11.4653	12.34	17.8727	11.44	24.8581	11.44	32.1339	12.34	38.7883	11.44	44.6908	11.44	1.2475	11.44	1.8912	11.44	2.52032	11.44	3.82175	11.44	6.14671	11.44	10.1646	11.44	15.9118	11.44	22.6416	12.34	29.448	11.44	35.4557	11.44	41.2125
12.44	1.72901	13.34	1.9948	12.44	2.98512	12.44	4.55906	12.44	7.33285	12.44	11.6762	13.34	18.1096	12.44	25.0206	12.44	32.2647	13.34	38.9239	12.44	44.748	12.44	1.23663	12.44	1.92275	12.44	2.60078	12.44	3.94135	12.44	6.32865	12.44	10.32	12.44	16.118	12.44	22.7889	13.34	29.5529	12.44	35.5427	12.44	41.2995
13.44	1.82863	14.34	2.05173	13.44	3.0831	13.44	4.67188	13.44	7.50581	13.44	11.8366	14.34	18.281	13.44	25.2165	13.44	32.4459	14.34	39.0269	13.44	44.8589	13.44	1.3132	13.44	1.99768	13.44	2.65969	13.44	4.08839	13.44	6.51803	13.44	10.5868	13.44	16.3371	13.44	22.9376	14.34	29.6554	13.44	35.6453	13.44	41.412
14.44	1.87589	15.34	2.0667	14.44	3.11365	14.44	4.7911	14.44	7.62823	14.44	12.0227	15.34	18.4166	14.44	25.3897	14.44	32.5995	15.34	39.0872	14.44	44.9817	14.44	1.3886	14.44	2.06776	14.44	2.71016	14.44	4.17643	14.44	6.62045	14.44	10.7908	14.44	16.4693	14.44	23.0487	15.34	29.7291	14.44	35.7204	14.44	41.5245
15.44	1.90519	16.34	2.07382	15.44	3.17427	15.44	4.89578	15.44	7.72121	15.44	12.1746	16.34	18.5105	15.44	25.4959	15.44	32.6585	16.34	39.1155	15.44	45.0632	15.44	1.43586	15.44	2.10565	15.44	2.81485	15.44	4.26987	15.44	6.74007	15.44	10.8544	15.44	16.5922	15.44	23.119	16.34	29.8002	15.44	35.7595	15.44	41.6066
16.44	1.90549	17.34	2.10111	16.44	3.19591	16.44	4.95625	16.44	7.81323	16.44	12.2483	17.34	18.6339	16.44	25.5955	16.44	32.698	17.34	39.1822	16.44	45.1011	16.44	1.38851	16.44	2.07275	16.44	2.88359	16.44	4.33064	16.44	6.82552	16.44	10.9825	16.44	16.7375	16.44	23.2142	17.34	29.8647	16.44	35.7961	16.44	41.6556
17.44	1.94277	18.34	2.13596	17.44	3.20349	17.44	5.03602	17.44	7.9337	17.44	12.3312	18.34	18.7672	17.44	25.6593	17.44	32.7827	18.34	39.2496	17.44	45.1958	17.44	1.36719	17.44	2.09744	17.44	2.91641	17.44	4.36948	17.44	6.90842	17.44	11.1014	17.44	16.8075	17.44	23.2808	18.34	29.9503	17.44	35.8759	17.44	41.7222
18.44	1.96925	19.34	2.16002	18.44	3.21317	18.44	5.10781	18.44	8.01369	18.44	12.4472	19.34	18.8712	18.44	25.7212	18.44	32.8757	19.34	39.3164	18.44	45.2495	18.44	1.39515	18.44	2.1908	18.44	2.95195	18.44	4.43806	18.44	6.96428	18.44	11.188	18.44	16.8583	18.44	23.3541	19.34	30.004	18.44	35.9527	18.44	41.7745
19.44	2.00167	20.34	2.19452	19.44	3.27232	19.44	5.17	19.44	8.11182	19.44	12.5699	20.34	18.9199	19.44	25.8503	19.44	32.9464	20.34	39.3847	19.44	45.3114	19.44	1.41484	19.44	2.22486	19.44	2.99461	19.44	4.52299	19.44	7.04131	19.44	11.2616	19.44	16.9286	19.44	23.4147	20.34	30.071	19.44	36.0162	19.44	41.8366
20.44	2.0294	21.34	2.21877	20.44	3.31676	20.44	5.20937	20.44	8.22472	20.44	12.6827	21.34	18.9463	20.44	25.9322	20.44	32.9952	21.34	39.4342	20.44	45.382	20.44	1.41827	20.44	2.18416	20.44	3.01125	20.44	4.48885	20.44	7.12131	20.44	11.3302	20.44	17.0025	20.44	23.4459	21.34	30.0842	20.44	36.0637	20.44	41.876
21.44	2.02441	22.34	2.21562	21.44	3.35083	21.44	5.21883	21.44	8.30323	21.44	12.6973	22.34	18.9952	21.44	25.9729	21.44	33.023	22.34	39.4925	21.44	45.4094	21.44	1.39179	21.44	2.16275	21.44	2.98804	21.44	4.46252	21.44	7.16678	21.44	11.3776	21.44	17.022	21.44	23.4819	22.34	30.1182	21.44	36.0751	21.44	41.9054
22.44	2.05089	23.34	2.18768	22.44	3.4031	22.44	5.22703	22.44	8.3555	22.44	12.7531	23.34	19.0458	22.44	26.0136	22.44	33.0998	23.34	39.5515	22.44	45.4488	22.44	1.35429	22.44	2.1694	22.44	3.00469	22.44	4.54791	22.44	7.19827	22.44	11.4119	22.44	17.0642	22.44	23.5209	23.34	30.1426	22.44	36.1032	22.44	41.9428
23.44	2.04417	24.34	2.15795	23.44	3.45701	23.44	5.26328	23.44	8.3766	23.44	12.805	24.34	19.1012	23.44	26.0482	23.44	33.1616	24.34	39.5949	23.44	45.5222	23.44	1.34445	23.44	2.16307	23.44	3.03399	23.44	4.61127	23.44	7.226	23.44	11.4541	23.44	17.1196	23.44	23.5865	24.34	30.1683	23.44	36.1652	23.44	41.9967
24.44	2.02432	25.34	2.15541	24.44	3.48161	24.44	5.27156	24.44	8.39619	24.44	12.8429	25.34	19.1506	24.44	26.0662	24.44	33.2042	25.34	39.6365	24.44	45.5925	24.44	1.35429	24.44	2.13181	24.44	3.04187	24.44	4.61627	24.44	7.24521	24.44	11.4854	24.44	17.1525	24.44	23.6206	25.34	30.1966	24.44	36.1876	24.44	42.0475
25.44	2.02277	26.34	2.15596	25.44	3.48466	25.44	5.30406	25.44	8.44543	25.44	12.8852	26.34	19.1759	25.44	26.0956	25.44	33.2351	26.34	39.639	25.44	45.6464	25.44	1.3789	25.44	2.1401	25.44	3.06844	25.44	4.63432	25.44	7.28623	25.44	11.538	25.44	17.1935	25.44	23.6518	26.34	30.207	25.44	36.2286	25.44	42.1143
26.44	2.01144	27.34	2.16362	26.44	3.43083	26.44	5.32898	26.44	8.50127	26.44	12.905	27.34	19.1838	26.44	26.0959	26.44	33.2437	27.34	39.6631	26.44	45.6843	26.44	1.36922	26.44	2.13853	26.44	3.07008	26.44	4.62963	26.44	7.28974	26.44	11.5541	26.44	17.2017	26.44	23.6534	27.34	30.2119	26.44	36.2383	26.44	42.1339
27.44	2.01151	28.34	2.16073	27.44	3.41138	27.44	5.35992	27.44	8.52902	27.44	12.9117	28.34	19.1841	27.44	26.1495	27.44	33.2433	28.34	39.6894	27.44	45.7218	27.44	1.3532	27.44	2.12885	27.44	3.08328	27.44	4.62143	27.44	7.29131	27.44	11.5541	27.44	17.2182	27.44	23.678	28.34	30.209	27.44	36.2419	27.44	42.1765
28.44	1.99863	29.34	2.16331	28.44	3.42973	28.44	5.37508	28.44	8.52402	28.44	12.9035	29.34	19.1735	28.44	26.1691	28.44	33.239	29.34	39.7147	28.44	45.7332	28.44	1.31258	28.44	2.11948	28.44	3.07008	28.44	4.61682	28.44	7.27538	28.44	11.5382	28.44	17.2037	28.44	23.6554	29.34	30.2229	28.44	36.2485	28.44	42.1963
29.44	2.00831	30.34	2.14154	29.44	3.44099	29.44	5.37781	29.44	8.51573	29.44	12.902	30.34	19.1731	29.44	26.176	29.44	33.2405	30.34	39.7437	29.44	45.7561	29.44	1.26836	29.44	2.09791	29.44	3.04078	29.44	4.58713	29.44	7.26053	29.44	11.535	29.44	17.1986	29.44	23.6436	30.34	30.2238	29.44	36.2613	29.44	42.2319
30.44	2.01808	31.34	2.13944	30.44	3.45895	30.44	5.40211	30.44	8.5044	30.44	12.9004	31.34	19.1922	30.44	26.1643	30.44	33.2503	31.34	39.7776	30.44	45.7984	30.44	1.245	30.44	2.06518	30.44	3.01813	30.44	4.56448	30.44	7.23787	30.44	11.53	30.44	17.2165	30.44	23.6452	31.34	30.2365	30.44	36.284	30.44	42.281
31.44	2.02941	32.34	2.15822	31.44	3.48795	31.44	5.40719	31.44	8.51417	31.44	12.9016	32.34	19.2191	31.44	26.146	31.44	33.2632	32.34	39.8274	31.44	45.8292	31.44	1.20906	31.44	2.02448	31.44	2.98844	31.44	4.56448	31.44	7.23749	31.44	11.5202	31.44	17.2358	31.44	23.6386	32.34	30.265	31.44	36.3266	31.44	42.3495
32.44	2.0587	33.34	2.14741	32.44	3.4895	32.44	5.42352	32.44	8.5369	32.44	12.9133	33.34	19.213	32.44	26.1558	32.44	33.2909	33.34	39.8637	32.44	45.8847	32.44	1.18797	32.44	2.00462	32.44	2.97711	32.44	4.57072	32.44	7.21951	32.44	11.5202	32.44	17.249	32.44	23.6483	33.34	30.2703	32.44	36.3769	32.44	42.4084
33.44	2.04589	34.34	2.12233	33.44	3.48364	33.44	5.42711	33.44	8.52589	33.44	12.9137	34.34	19.2274	33.44	26.1581	33.44	33.3156	34.34	39.901	33.44	45.9245	33.44	1.15211	33.44	1.96721	33.44	2.94157	33.44	4.55471	33.44	7.19022	33.44	11.5042	33.44	17.2232	33.44	23.6404	34.34	30.2862	33.44	36.4016	33.44	42.4428
34.44	2.06065	35.34	2.12022	34.44	3.48208	34.44	5.44508	34.44	8.51582	34.44	12.9118	35.34	19.2288	34.44	26.1581	34.44	33.3237	35.34	39.9235	34.44	45.9632	34.44	1.11804	34.44	1.96439	34.44	2.91852	34.44	4.54346	34.44	7.18053	34.44	11.4909	34.44	17.2201	34.44	23.6503	35.34	30.3153	34.44	36.4394	34.44	42.4904
35.44	2.07198	36.34	2.1131	35.44	3.48193	35.44	5.4532	35.44	8.51096	35.44	12.912	36.34	19.2376	35.44	26.1593	35.44	33.3514	36.34	39.9538	35.44	46.0158	35.44	1.09843	35.44	1.9444	35.44	2.90047	35.44	4.53197	35.44	7.18896	35.44	11.4893	35.44	17.2018	35.44	23.6584	36.34	30.3359	35.44	36.4769	35.44	42.5506
36.44	2.07198	37.34	2.10405	36.44	3.47974	36.44	5.46774	36.44	8.50566	36.44	12.9099	37.34	19.2251	36.44	26.171	36.44	33.3543	37.34	39.9741	36.44	46.0726	36.44	1.06687	36.44	1.92455	36.44	2.88727	36.44	4.51213	36.44	7.16873	36.44	11.489	36.44	17.192	36.44	23.6679	37.34	30.3414	36.44	36.4993	36.44	42.6009
37.44	2.06379	38.34	2.09215	37.44	3.46685	37.44	5.46931	37.44	8.48613	37.44	12.9134	38.34	19.2414	37.44	26.169	37.44	33.3577	38.34	39.9947	37.44	46.1249	37.44	1.04079	37.44	1.90659	37.44	2.86892	37.44	4.49542	37.44	7.15241	37.44	11.4792	37.44	17.1772	37.44	23.6894	38.34	30.3767	37.44	36.5242	37.44	42.6533
38.44	2.06027	39.34	2.08419	38.44	3.48318	38.44	5.46954	38.44	8.47504	38.44	12.9085	39.34	19.2822	38.44	26.1791	38.44	33.3545	39.34	40.0522	38.44	46.1854	38.44	1.01485	38.44	1.91323	38.44	2.85759	38.44	4.48277	38.44	7.15108	38.44	11.4694	38.44	17.1919	38.44	23.735	39.34	30.4391	38.44	36.5519	38.44	42.7135
39.44	2.07355	40.34	2.10284	39.44	3.49645	39.44	5.49859	39.44	8.48613	39.44	12.9231	40.34	19.3044	39.44	26.21	39.44	33.3855	40.34	40.1018	39.44	46.2655	39.44	0.988747	39.44	1.91518	39.44	2.86774	39.44	4.46643	39.44	7.17225	39.44	11.4694	39.44	17.2248	39.44	23.7515	40.34	30.5089	39.44	36.5945	39.44	42.758
40.44	2.07511	41.34	2.09574	40.44	3.50591	40.44	5.52	40.44	8.48643	40.44	12.9426	41.34	19.325	40.44	26.2589	40.44	33.428	41.34	40.1452	40.44	46.3374	40.44	0.978668	40.44	1.90502	40.44	2.87907	40.44	4.48244	40.44	7.18513	40.44	11.4809	40.44	17.2459	40.44	23.789	41.34	30.5393	40.44	36.6449	40.44	42.8248
41.44	2.06371	42.34	2.11502	41.44	3.49989	41.44	5.53328	41.44	8.47824	41.44	12.9477	42.34	19.3509	41.44	26.2624	41.44	33.4675	42.34	40.2026	41.44	46.3815	41.44	0.969528	41.44	1.90533	41.44	2.87273	41.44	4.47776	41.44	7.18701	41.44	11.4846	41.44	17.2575	41.44	23.794	42.34	30.5765	41.44	36.6862	41.44	42.8595
42.44	2.07635	43.34	2.1044	42.44	3.50583	42.44	5.56726	42.44	8.4962	42.44	12.9738	43.34	19.3614	42.44	26.2999	42.44	33.5163	43.34	40.2327	42.44	46.4351	42.44	0.967262	42.44	1.90666	42.44	2.8689	42.44	4.49573	42.44	7.19646	42.44	11.5136	42.44	17.2736	42.44	23.8167	43.34	30.6066	42.44	36.7332	42.44	42.8951
43.44	2.0669	44.34	2.10609	43.44	3.51567	43.44	5.58023	43.44	8.50566	43.44	12.9688	44.34	19.3826	43.44	26.3389	43.44	33.5456	44.34	40.2735	43.44	46.4647	43.44	0.970467	43.44	1.89681	43.44	2.8607	43.44	4.49728	43.44	7.18513	43.44	11.5217	43.44	17.2931	43.44	23.8577	44.34	30.6215	43.44	36.7789	43.44	42.9228
44.44	2.06722	45.34	2.08842	44.44	3.52575	44.44	5.6	44.44	8.51761	44.44	13.005	45.34	19.3947	44.44	26.3701	44.44	33.5948	45.34	40.3015	44.44	46.4975	44.44	0.972656	44.44	1.89869	44.44	2.85281	44.44	4.49916	44.44	7.18545	44.44	11.5444	44.44	17.326	44.44	23.8987	45.34	30.6234	44.44	36.8198	44.44	42.9638
45.44	2.05363	46.34	2.09358	45.44	3.51755	45.44	5.59156	45.44	8.51699	45.44	13.0059	46.34	19.4487	45.44	26.3893	45.44	33.6159	46.34	40.3391	45.44	46.5057	45.44	0.960625	45.44	1.87729	45.44	2.84938	45.44	4.48908	45.44	7.1656	45.44	11.5624	45.44	17.3454	45.44	23.8983	46.34	30.6578	45.44	36.8406	45.44	42.9716
46.44	2.07355	47.34	2.08667	46.44	3.52426	46.44	5.62788	46.44	8.54697	46.44	13.0344	47.34	19.5007	46.44	26.4668	46.44	33.6554	47.34	40.3622	46.44	46.5515	46.44	0.969215	46.44	1.89252	46.44	2.84976	46.44	4.49416	46.44	7.17419	46.44	11.6003	46.44	17.3912	46.44	23.9265	47.34	30.6611	46.44	36.8723	46.44	43.0014
47.44	2.07511	48.34	2.06746	47.44	3.54411	47.44	5.63289	47.44	8.56659	47.44	13.0719	48.34	19.5206	47.44	26.5257	47.44	33.6753	48.34	40.3805	47.44	46.5858	47.44	0.969215	47.44	1.88393	47.44	2.84	47.44	4.47775	47.44	7.16444	47.44	11.6116	47.44	17.4241	47.44	23.9362	48.34	30.6516	47.44	36.8742	47.44	43.0228
48.44	2.08331	49.34	2.07092	48.44	3.55348	48.44	5.63132	48.44	8.57464	48.44	13.0996	49.34	19.5533	48.44	26.5647	48.44	33.6932	49.34	40.4148	48.44	46.6054	48.44	0.95945	48.44	1.87416	48.44	2.82867	48.44	4.47299	48.44	7.1792	48.44	11.61	48.44	17.4423	48.44	23.9381	49.34	30.6727	48.44	36.8624	48.44	43.0407
49.44	2.10949	50.34	2.07323	49.44	3.56177	49.44	5.64422	49.44	8.59082	49.44	13.1536	50.34	19.6049	49.44	26.6221	49.44	33.7172	50.34	40.4496	49.44	46.6315	49.44	0.980934	49.44	1.87768	49.44	2.8318	49.44	4.46956	49.44	7.2067	49.44	11.6441	49.44	17.4764	49.44	23.9722	50.34	30.6863	49.44	36.8887	49.44	43.0764
50.44	2.13214	51.34	2.0628	50.44	3.59919	50.44	5.66695	50.44	8.61378	50.44	13.188	51.34	19.6207	50.44	26.6543	50.44	33.7499	51.34	40.4723	50.44	46.6737	50.44	1.01304	50.44	1.90346	50.44	2.82828	50.44	4.48252	50.44	7.22928	50.44	11.6671	50.44	17.5072	50.44	24.0061	51.34	30.7056	50.44	36.9195	50.44	43.1189
51.44	2.14854	52.34	2.07424	51.44	3.62036	51.44	5.67507	51.44	8.6119	51.44	13.2141	52.34	19.6288	51.44	26.6839	51.44	33.753	52.34	40.5013	51.44	46.7148	51.44	1.00671	51.44	1.89174	51.44	2.81539	51.44	4.47268	51.44	7.23592	51.44	11.6687	51.44	17.5201	51.44	24.0241	52.34	30.7298	51.44	36.9488	51.44	43.1498
52.44	2.17167	53.34	2.06702	52.44	3.627	52.44	5.69156	52.44	8.59589	52.44	13.2403	53.34	19.6311	52.44	26.6905	52.44	33.7664	53.34	40.5184	52.44	46.7675	52.44	1.01843	52.44	1.8969	52.44	2.79899	52.44	4.4844	52.44	7.241	52.44	11.6706	52.44	17.5221	52.44	24.0589	53.34	30.7321	52.44	36.9816	52.44	43.1647
53.44	2.1637	54.34	2.06029	53.44	3.60263	53.44	5.68836	53.44	8.55667	53.44	13.2238	54.34	19.6393	53.44	26.6545	53.44	33.7518	54.34	40.5413	53.44	46.7803	53.44	0.970703	53.44	1.86939	53.44	2.78766	53.44	4.45659	53.44	7.21326	53.44	11.6592	53.44	17.5041	53.44	24.0475	54.34	30.7406	53.44	36.993	53.44	43.1829
54.44	2.18105	55.34	2.04541	54.44	3.62349	54.44	5.68992	54.44	8.55643	54.44	13.2399	55.34	19.6442	54.44	26.6608	54.44	33.7644	55.34	40.5671	54.44	46.8371	54.44	0.970467	54.44	1.86088	54.44	2.80875	54.44	4.45792	54.44	7.20975	54.44	11.662	54.44	17.5303	54.44	24.0585	55.34	30.724	54.44	37.0043	54.44	43.2248
55.44	2.17346	56.34	2.04575	55.44	3.61559	55.44	5.68015	55.44	8.54541	55.44	13.2352	56.34	19.6329	55.44	26.6529	55.44	33.7666	56.34	40.5872	55.44	46.8506	55.44	0.933197	55.44	1.82017	55.44	2.79734	55.44	4.44682	55.44	7.18037	55.44	11.6444	55.44	17.5122	55.44	24.049	56.34	30.6982	55.44	37.0081	55.44	43.2399
56.44	2.15643	57.34	2.03378	56.44	3.59887	56.44	5.65366	56.44	8.53839	56.44	13.2466	57.34	19.626	56.44	26.6444	56.44	33.7777	57.34	40.6113	56.44	46.8714	56.44	0.921555	56.44	1.80033	56.44	2.79203	56.44	4.42033	56.44	7.17506	56.44	11.6358	56.44	17.5053	56.44	24.0617	57.34	30.6863	56.44	37.0273	56.44	43.2591
57.44	2.1473	58.34	1.99487	57.44	3.61591	57.44	5.6411	57.44	8.55011	57.44	13.2663	58.34	19.6049	57.44	26.6643	57.44	33.8057	58.34	40.6149	57.44	46.8815	57.44	0.903595	57.44	1.79089	57.44	2.80243	57.44	4.41753	57.44	7.17413	57.44	11.628	57.44	17.506	57.44	24.0819	58.34	30.6328	57.44	37.0585	57.44	43.3002
58.44	2.09612	59.34	2.14841	58.44	3.58903	58.44	5.59023	58.44	8.54816	58.44	13.2383	59.34	19.7368	58.44	26.6447	58.44	33.7971	59.34	40.7805	58.44	46.855	58.44	0.862885	58.44	1.75806	58.44	2.77274	58.44	4.36955	58.44	7.16709	58.44	11.605	58.44	17.4763	58.44	24.0799	59.34	30.9558	58.44	37.0616	58.44	43.3052
59.44	2.19128	60.34	2.83136	59.44	3.78716	59.44	5.78664	59.44	8.66472	59.44	13.3121	60.34	19.6889	59.44	26.8046	59.44	33.9374	60.34	31.7091	59.44	46.9976	59.44	1.10843	59.44	2.00674	59.44	3.04289	59.44	4.61533	59.44	7.37623	59.44	11.8698	59.44	17.7491	59.44	24.4168	60.34	26.1954	59.44	37.3626	59.44	43.6092
60.44	2.35223	61.34	1.41244	60.44	3.87833	60.44	5.8204	60.44	8.76543	60.44	13.2917	61.34	16.6678	60.44	24.9447	60.44	29.4913	61.34	36.951	60.44	29.3719	60.44	1.86735	60.44	2.81619	60.44	3.64782	60.44	5.21768	60.44	8.09077	60.44	12.176	60.44	17.1429	60.44	22.5318	61.34	27.0771	60.44	27.6412	60.44	26.0065
61.44	2.00222	62.34	1.60487	61.44	3.3406	61.44	5.15852	61.44	7.63737	61.44	11.4743	62.34	14.082	61.44	23.0987	61.44	29.6113	62.34	27.5697	61.44	44.1148	61.44	1.28781	61.44	2.02354	61.44	3.07477	61.44	4.43533	61.44	6.63412	61.44	10.5219	61.44	15.4521	61.44	20.8678	62.34	20.978	61.44	33.4809	61.44	40.4177
62.44	1.72651	63.34	1.30247	62.44	2.77317	62.44	4.22546	62.44	6.25729	62.44	9.38922	63.34	11.9687	62.44	18.339	62.44	22.832	63.34	23.0488	62.44	30.8768	62.44	0.690613	62.44	1.44056	62.44	2.19242	62.44	3.38251	62.44	5.31568	62.44	8.51436	62.44	12.362	62.44	16.4692	63.34	17.5187	62.44	24.5344	62.44	28.345
63.44	1.61824	64.34	1.15155	63.44	2.52271	63.44	3.75446	63.44	5.42371	63.44	8.13548	64.34	10.4713	63.44	15.6001	63.44	19.2641	64.34	19.9996	63.44	26.0076	63.44	0.442581	63.44	1.14057	63.44	1.81352	63.44	2.85355	63.44	4.55795	63.44	7.30773	63.44	10.569	63.44	13.9624	64.34	15.2241	63.44	20.6934	63.44	23.9395
64.44	1.52831	65.34	1.04946	64.44	2.36114	64.44	3.40921	64.44	4.86292	64.44	7.18867	65.34	9.37617	64.44	13.5802	64.44	16.7243	65.34	17.6725	64.44	22.6336	64.44	0.350304	64.44	0.985794	64.44	1.60195	64.44	2.49799	64.44	4.03584	64.44	6.39819	64.44	9.27566	64.44	12.1694	65.34	13.4325	64.44	17.9437	64.44	20.8777
65.44	1.4201	66.34	0.978659	65.44	2.25786	65.44	3.17718	65.44	4.38377	65.44	6.52203	66.34	8.47491	65.44	12.088	65.44	14.7766	66.34	15.8627	65.44	20.0129	65.44	0.327103	65.44	0.87072	65.44	1.41663	65.44	2.26221	65.44	3.59888	65.44	5.70311	65.44	8.27019	65.44	10.849	66.34	12.1071	65.44	15.9292	65.44	18.5168
66.44	1.39074	67.34	0.909778	66.44	2.10232	66.44	2.9368	66.44	4.04082	66.44	5.91377	67.34	7.70665	66.44	10.8692	66.44	13.2601	67.34	14.3942	66.44	17.9344	66.44	0.240158	66.44	0.806976	66.44	1.25954	66.44	2.03471	66.44	3.2585	66.44	5.09671	66.44	7.46098	66.44	9.71803	67.34	11.0122	66.44	14.2233	66.44	16.6675
67.44	1.3205	68.34	0.85115	67.44	1.98638	67.44	2.80923	67.44	3.74606	67.44	5.39236	68.34	7.11372	67.44	9.91794	67.44	12.0032	68.34	13.1947	67.44	16.3107	67.44	0.178909	67.44	0.719788	67.44	1.15642	67.44	1.86292	67.44	2.98077	67.44	4.68304	67.44	6.78091	67.44	8.85514	68.34	10.074	67.44	12.9207	67.44	15.1723
68.44	1.31229	69.34	0.867526	68.44	1.92934	68.44	2.70288	68.44	3.50948	68.44	4.98571	69.34	6.60189	68.44	9.03706	68.44	10.9495	69.34	12.182	68.44	14.9986	68.44	0.139755	68.44	0.703293	68.44	1.03398	68.44	1.74986	68.44	2.70576	68.44	4.34467	68.44	6.27776	68.44	8.1149	69.34	9.30913	68.44	11.8737	68.44	13.9372
69.44	1.3419	70.34	0.822014	69.44	1.86404	69.44	2.58688	69.44	3.25253	69.44	4.64228	70.34	6.12286	69.44	8.35582	69.44	10.1276	70.34	11.3417	69.44	13.8763	69.44	0.147964	69.44	0.62471	69.44	1.01555	69.44	1.63385	69.44	2.50327	69.44	4.00945	69.44	5.8148	69.44	7.47584	70.34	8.64417	69.44	10.9437	69.44	12.8867
70.44	1.32674	71.34	0.771332	70.44	1.7609	70.44	2.45	70.44	3.0423	70.44	4.2961	71.34	5.7475	70.44	7.74644	70.44	9.36945	71.34	10.5741	70.44	12.9236	70.44	0.126793	70.44	0.529785	70.44	0.910858	70.44	1.47674	70.44	2.34115	70.44	3.70045	70.44	5.34949	70.44	6.95146	71.34	8.03512	70.44	10.1612	70.44	12.0336
71.44	1.31229	72.34	0.731436	71.44	1.71215	71.44	2.34007	71.44	2.89518	71.44	3.98532	72.34	5.41002	71.44	7.25121	71.44	8.8024	72.34	9.95925	71.44	12.1393	71.44	0.100693	71.44	0.490715	71.44	0.865227	71.44	1.34752	71.44	2.15958	71.44	3.4685	71.44	4.99456	71.44	6.48716	72.34	7.53749	71.44	9.48795	71.44	11.3295
72.44	1.31417	73.34	0.741585	72.44	1.69254	72.44	2.26382	72.44	2.75479	72.44	3.77969	73.34	5.07236	72.44	6.81355	72.44	8.26523	73.34	9.39244	72.44	11.3865	72.44	0.123589	72.44	0.472672	72.44	0.86203	72.44	1.27744	72.44	2.02905	72.44	3.29069	72.44	4.70418	72.44	6.09686	73.34	7.08701	72.44	8.8839	72.44	10.6254
73.44	1.31542	74.34	0.756854	73.44	1.67927	73.44	2.23757	73.44	2.66308	73.44	3.61298	74.34	4.83896	73.44	6.4277	73.44	7.77647	74.34	8.93857	73.44	10.8439	73.44	0.133041	73.44	0.462593	73.44	0.833908	73.44	1.2365	73.44	1.94076	73.44	3.11913	73.44	4.45699	73.44	5.74686	74.34	6.7394	73.44	8.39484	73.44	10.0681
74.44	1.34824	75.34	0.750819	74.44	1.6856	74.44	2.24399	74.44	2.61707	74.44	3.48221	75.34	4.58292	74.44	6.09099	74.44	7.35976	75.34	8.53067	74.44	10.3272	74.44	0.159218	74.44	0.475807	74.44	0.78157	74.44	1.22167	74.44	1.87866	74.44	2.97788	74.44	4.24294	74.44	5.38397	75.34	6.39328	74.44	7.91758	74.44	9.58603
75.44	1.33207	76.34	0.71346	75.44	1.66795	75.44	2.20985	75.44	2.52902	75.44	3.33517	76.34	4.34665	75.44	5.77567	75.44	6.96429	76.34	8.06354	75.44	9.78998	75.44	0.201721	75.44	0.495338	75.44	0.752197	75.44	1.16925	75.44	1.7903	75.44	2.80656	75.44	3.99825	75.44	5.12765	76.34	6.00155	75.44	7.50266	75.44	9.15127
76.44	1.31035	77.34	0.672412	76.44	1.63834	76.44	2.18016	76.44	2.40449	76.44	3.16142	77.34	4.13053	76.44	5.48278	76.44	6.61406	77.34	7.68617	76.44	9.32724	76.44	0.206406	76.44	0.478622	76.44	0.720947	76.44	1.08916	76.44	1.70327	76.44	2.63796	76.44	3.78036	76.44	4.86913	77.34	5.6909	76.44	7.13164	76.44	8.7247
77.44	1.28448	78.34	0.683334	77.44	1.61591	77.44	2.11961	77.44	2.30363	77.44	3.0183	78.34	3.93536	77.44	5.24325	77.44	6.25999	78.34	7.34052	77.44	8.94513	77.44	0.214607	77.44	0.467987	77.44	0.683441	77.44	1.04854	77.44	1.65163	77.44	2.4753	77.44	3.62059	77.44	4.57686	78.34	5.47142	77.44	6.79554	77.44	8.35243
78.44	1.29753	79.34	0.730453	78.44	1.63021	78.44	2.08844	78.44	2.2412	78.44	2.91502	79.34	3.76373	78.44	5.01911	78.44	5.9903	79.34	7.07584	78.44	8.58231	78.44	0.258827	78.44	0.448151	78.44	0.670242	78.44	1.05174	78.44	1.60912	78.44	2.39812	78.44	3.45543	78.44	4.35475	79.34	5.25878	78.44	6.47664	78.44	8.02243
79.44	1.36494	80.34	0.761696	79.44	1.67809	79.44	2.0739	79.44	2.2283	79.44	2.83524	80.34	3.65301	79.44	4.79683	79.44	5.78623	80.34	6.82779	79.44	8.22128	79.44	0.298195	79.44	0.490639	79.44	0.686951	79.44	1.06306	79.44	1.56177	79.44	2.33943	79.44	3.30527	79.44	4.16865	80.34	5.05009	79.44	6.23038	79.44	7.72508
80.44	1.41182	81.34	0.776611	80.44	1.68903	80.44	2.05437	80.44	2.19893	80.44	2.76173	81.34	3.54973	80.44	4.60574	80.44	5.55576	81.34	6.56114	80.44	7.95964	80.44	0.327492	80.44	0.52462	80.44	0.724449	80.44	1.0454	80.44	1.51255	80.44	2.2867	80.44	3.20222	80.44	4.0031	81.34	4.84244	80.44	5.99139	80.44	7.46031
81.44	1.42948	82.34	0.790114	81.44	1.69223	81.44	2.03773	81.44	2.14315	81.44	2.67625	82.34	3.42135	81.44	4.4191	81.44	5.30233	82.34	6.31363	81.44	7.703	81.44	0.361549	81.44	0.541107	81.44	0.727264	81.44	1.01892	81.44	1.44037	81.44	2.24107	81.44	3.06949	81.44	3.86443	82.34	4.66172	81.44	5.77069	81.44	7.22008
82.44	1.43957	83.34	0.781499	82.44	1.69419	82.44	1.99891	82.44	2.09269	82.44	2.6079	83.34	3.27056	82.44	4.2234	82.44	5.09991	83.34	6.11017	82.44	7.45177	82.44	0.376328	82.44	0.547676	82.44	0.719376	82.44	1.0094	82.44	1.37694	82.44	2.17421	82.44	2.93262	82.44	3.73553	83.34	4.4649	82.44	5.55195	82.44	6.9622
83.44	1.42667	84.34	0.770558	83.44	1.68278	83.44	1.96804	83.44	2.02245	83.44	2.51993	84.34	3.13188	83.44	4.04207	83.44	4.91866	84.34	5.89493	83.44	7.19167	83.44	0.413818	83.44	0.541344	83.44	0.711166	83.44	0.979782	83.44	1.32779	83.44	2.08436	83.44	2.80839	83.44	3.60497	84.34	4.29536	83.44	5.35116	83.44	6.69734
84.44	1.40995	85.34	0.765147	84.44	1.67583	84.44	1.92007	84.44	1.9455	84.44	2.45555	85.34	3.0335	84.44	3.92262	84.44	4.71053	85.34	5.6414	84.44	6.95145	84.44	0.426712	84.44	0.530952	84.44	0.686249	84.44	0.953217	84.44	1.27865	84.44	1.98748	84.44	2.70152	84.44	3.48513	85.34	4.11846	84.44	5.15311	84.44	6.49782
85.44	1.39385	86.34	0.762047	85.44	1.65817	85.44	1.88445	85.44	1.86573	85.44	2.37899	86.34	2.94384	85.44	3.78543	85.44	4.50498	86.34	5.44549	85.44	6.73262	85.44	0.423584	85.44	0.532753	85.44	0.648979	85.44	0.914162	85.44	1.23982	85.44	1.88311	85.44	2.59589	85.44	3.35615	86.34	3.97482	85.44	4.96523	85.44	6.30016
86.44	1.40049	87.34	0.742004	86.44	1.65496	86.44	1.86015	86.44	1.83448	86.44	2.29922	87.34	2.83263	86.44	3.64168	86.44	4.35146	87.34	5.25888	86.44	6.54324	86.44	0.42038	86.44	0.545715	86.44	0.657181	86.44	0.902748	86.44	1.21021	86.44	1.80311	86.44	2.50917	86.44	3.24841	87.34	3.81947	86.44	4.79053	86.44	6.1075
87.44	1.38222	88.34	0.732483	87.44	1.63638	87.44	1.82828	87.44	1.80331	87.44	2.18282	88.34	2.72506	87.44	3.49255	87.44	4.20585	88.34	5.09741	87.44	6.36005	87.44	0.398979	87.44	0.526192	87.44	0.638596	87.44	0.87635	87.44	1.16764	87.44	1.7328	87.44	2.39285	87.44	3.10928	88.34	3.68893	87.44	4.61211	87.44	5.89001
88.44	1.36135	89.34	0.749934	88.44	1.63356	88.44	1.811	88.44	1.77237	88.44	2.09141	89.34	2.63977	88.44	3.38191	88.44	4.08381	89.34	4.97267	88.44	6.17245	88.44	0.368034	88.44	0.498764	88.44	0.611481	88.44	0.835953	88.44	1.13326	88.44	1.67256	88.44	2.27402	88.44	2.98349	89.34	3.59224	88.44	4.45545	88.44	5.70711
89.44	1.37909	90.34	0.752797	89.44	1.66645	89.44	1.82906	89.44	1.79042	89.44	2.05243	90.34	2.55716	89.44	3.33942	89.44	3.98553	90.34	4.82491	89.44	6.03035	89.44	0.379524	89.44	0.505096	89.44	0.631096	89.44	0.862206	89.44	1.14185	89.44	1.65311	89.44	2.21168	89.44	2.91365	90.34	3.45737	89.44	4.32343	89.44	5.56821
90.44	1.36456	91.34	0.768878	90.44	1.67613	90.44	1.82077	90.44	1.76417	90.44	2.00313	91.34	2.49348	90.44	3.24285	90.44	3.86311	91.34	4.71083	90.44	5.8616	90.44	0.387955	90.44	0.498375	90.44	0.621246	90.44	0.847282	90.44	1.10388	90.44	1.61045	90.44	2.14511	90.44	2.82521	91.34	3.36283	90.44	4.21358	90.44	5.41961
91.44	1.36807	92.34	0.779404	91.44	1.71371	91.44	1.83882	91.44	1.76112	91.44	1.9872	92.34	2.43362	91.44	3.14176	91.44	3.7664	92.34	4.57285	91.44	5.71825	91.44	0.407181	91.44	0.514862	91.44	0.629532	91.44	0.852051	91.44	1.0942	91.44	1.59882	91.44	2.10105	91.44	2.73357	92.34	3.2721	91.44	4.10077	91.44	5.28727
92.44	1.39542	93.34	0.781856	92.44	1.71864	92.44	1.83867	92.44	1.73956	92.44	1.97736	93.34	2.37716	92.44	3.0534	92.44	3.6503	93.34	4.43624	92.44	5.56934	92.44	0.436401	92.44	0.526115	92.44	0.619301	92.44	0.846893	92.44	1.06443	92.44	1.56124	92.44	2.05332	92.44	2.64045	93.34	3.16956	92.44	3.98476	92.44	5.17625
93.44	1.41816	94.34	0.797417	93.44	1.70865	93.44	1.82867	93.44	1.70527	93.44	1.95908	94.34	2.31585	93.44	2.97341	93.44	3.53281	94.34	4.31406	93.44	5.44021	93.44	0.44313	93.44	0.535965	93.44	0.627586	93.44	0.837219	93.44	1.03514	93.44	1.51211	93.44	2.00419	93.44	2.5621	94.34	3.07379	93.44	3.88359	93.44	5.05837
94.44	1.4298	95.34	0.811974	94.44	1.69404	94.44	1.82547	94.44	1.67277	94.44	1.90853	95.34	2.2572	94.44	2.90294	94.44	3.42992	95.34	4.20815	94.44	5.29981	94.44	0.449692	94.44	0.552292	94.44	0.635712	94.44	0.81604	94.44	0.992561	94.44	1.46984	94.44	1.95371	94.44	2.46077	95.34	2.99069	94.44	3.76945	94.44	4.93759
95.44	1.45293	96.34	0.837799	95.44	1.68092	95.44	1.81071	95.44	1.63496	95.44	1.86259	96.34	2.2335	95.44	2.82771	95.44	3.325	96.34	4.14217	95.44	5.17567	95.44	0.444687	95.44	0.563698	95.44	0.634224	95.44	0.780182	95.44	0.959831	95.44	1.42734	95.44	1.89825	95.44	2.39217	96.34	2.91682	95.44	3.66289	95.44	4.8279
96.44	1.48878	97.34	0.861984	96.44	1.68435	96.44	1.81922	96.44	1.63183	96.44	1.8333	97.34	2.17963	96.44	2.7738	96.44	3.26163	97.34	4.05706	96.44	5.07919	96.44	0.451324	96.44	0.583229	96.44	0.652191	96.44	0.786819	96.44	0.955063	96.44	1.40773	96.44	1.84715	96.44	2.33983	97.34	2.83797	96.44	3.59109	96.44	4.7447
97.44	1.50519	98.34	0.899388	97.44	1.69099	97.44	1.81258	97.44	1.61565	97.44	1.79446	98.34	2.13563	97.44	2.71543	97.44	3.16671	98.34	4.00306	97.44	4.96504	97.44	0.472733	97.44	0.590172	97.44	0.663826	97.44	0.770645	97.44	0.928886	97.44	1.40264	97.44	1.80832	97.44	2.28303	98.34	2.78544	97.44	3.50148	97.44	4.66962
98.44	1.53097	99.34	0.931326	98.44	1.70544	98.44	1.83023	98.44	1.62518	98.44	1.77431	99.34	2.11296	98.44	2.66598	98.44	3.08507	99.34	3.93179	98.44	4.87137	98.44	0.491943	98.44	0.617592	98.44	0.673203	98.44	0.778221	98.44	0.928574	98.44	1.38436	98.44	1.77683	98.44	2.25154	99.34	2.7616	98.44	3.43085	98.44	4.59743
99.44	1.57199	100.34	0.949937	99.44	1.74802	99.44	1.87813	99.44	1.6548	99.44	1.77142	100.34	2.08274	99.44	2.63505	99.44	3.02296	100.34	3.86064	99.44	4.78185	99.44	0.515236	99.44	0.637444	99.44	0.701332	99.44	0.80159	99.44	0.947174	99.44	1.37335	99.44	1.76739	99.44	2.22874	100.34	2.72474	99.44	3.38195	99.44	4.54704
100.44	1.60128	101.34	0.979559	100.44	1.77692	100.44	1.90836	100.44	1.65597	100.44	1.75282	101.34	2.05346	100.44	2.60535	100.44	2.95576	101.34	3.80987	100.44	4.69988	100.44	0.534134	100.44	0.658218	100.44	0.730309	100.44	0.807831	100.44	0.936775	100.44	1.36983	100.44	1.72793	100.44	2.20701	101.34	2.67585	100.44	3.33085	100.44	4.49782
101.44	1.61113	102.34	0.990936	101.44	1.80826	101.44	1.9482	101.44	1.64629	101.44	1.75002	102.34	2.02452	101.44	2.5745	101.44	2.91359	102.34	3.73359	101.44	4.64793	101.44	0.565781	101.44	0.696426	101.44	0.751801	101.44	0.82901	101.44	0.935532	101.44	1.36327	101.44	1.69872	101.44	2.18124	102.34	2.62551	101.44	3.29187	101.44	4.42939
102.44	1.61293	103.34	1.00025	102.44	1.81826	102.44	1.95782	102.44	1.62699	102.44	1.71213	103.34	2.00415	102.44	2.52685	102.44	2.85304	103.34	3.68869	102.44	4.56747	102.44	0.57383	102.44	0.697601	102.44	0.750084	102.44	0.830887	102.44	0.923813	102.44	1.3257	102.44	1.66457	102.44	2.12249	103.34	2.57779	102.44	3.24328	102.44	4.33759
103.44	1.62745	104.34	1.0139	103.44	1.8363	103.44	1.97749	103.44	1.62511	103.44	1.70743	104.34	1.97522	103.44	2.48465	103.44	2.82061	104.34	3.63358	103.44	4.49754	103.44	0.565384	103.44	0.715637	103.44	0.759995	103.44	0.847282	103.44	0.920753	103.44	1.2835	103.44	1.6448	103.44	2.08006	104.34	2.52613	103.44	3.19257	103.44	4.26579
104.44	1.65019	105.34	1.01183	104.44	1.86529	104.44	1.97899	104.44	1.60527	104.44	1.69111	105.34	1.93565	104.44	2.44685	104.44	2.79257	105.34	3.55495	104.44	4.42723	104.44	0.573906	104.44	0.728928	104.44	0.76313	104.44	0.84034	104.44	0.930534	104.44	1.27343	104.44	1.617	104.44	2.02296	105.34	2.46007	104.44	3.11406	104.44	4.199
105.44	1.65871	106.34	1.01347	105.44	1.87693	105.44	1.9611	105.44	1.56808	105.44	1.6633	106.34	1.88963	105.44	2.39638	105.44	2.7421	106.34	3.49284	105.44	4.35536	105.44	0.565392	105.44	0.738617	105.44	0.733757	105.44	0.839088	105.44	0.914124	105.44	1.24601	105.44	1.59559	105.44	1.96241	106.34	2.40772	105.44	3.05195	105.44	4.13532
106.44	1.66348	107.34	1.02108	106.44	1.87857	106.44	1.95946	106.44	1.53848	106.44	1.63213	107.34	1.84491	106.44	2.35575	106.44	2.69296	107.34	3.43139	106.44	4.27684	106.44	0.572342	106.44	0.732056	106.44	0.730705	106.44	0.82901	106.44	0.893341	106.44	1.2164	106.44	1.57449	106.44	1.9035	107.34	2.3741	106.44	2.97187	106.44	4.07478
107.44	1.68792	108.34	1.00268	107.44	1.88544	107.44	1.95125	107.44	1.53558	107.44	1.61282	108.34	1.8008	107.44	2.32449	107.44	2.64397	108.34	3.3744	107.44	4.20801	107.44	0.571945	107.44	0.728767	107.44	0.740387	107.44	0.827675	107.44	0.89959	107.44	1.19358	107.44	1.563	107.44	1.86935	108.34	2.32045	107.44	2.92764	107.44	4.0243
108.44	1.68925	109.34	1.0203	108.44	1.8867	108.44	1.94813	108.44	1.50566	108.44	1.58134	109.34	1.76631	108.44	2.26395	108.44	2.58156	109.34	3.30553	108.44	4.1277	108.44	0.554062	108.44	0.728539	108.44	0.740395	108.44	0.815727	108.44	0.873108	108.44	1.17382	108.44	1.53504	108.44	1.81007	109.34	2.26768	108.44	2.86054	108.44	3.95368
109.44	1.7091	110.34	1.05667	109.44	1.90435	109.44	1.94118	109.44	1.50597	109.44	1.56017	110.34	1.76299	109.44	2.24098	109.44	2.54218	110.34	3.27127	109.44	4.07098	109.44	0.563751	109.44	0.730415	109.44	0.761177	109.44	0.815727	109.44	0.874672	109.44	1.16398	109.44	1.52371	109.44	1.78085	110.34	2.26311	109.44	2.80976	109.44	3.8947
110.44	1.73886	111.34	1.07385	110.44	1.93279	110.44	1.95828	110.44	1.51418	110.44	1.55244	111.34	1.74603	110.44	2.21364	110.44	2.52179	111.34	3.21494	110.44	4.04676	110.44	0.593513	110.44	0.748459	110.44	0.791252	110.44	0.844238	110.44	0.880058	110.44	1.18046	110.44	1.54043	110.44	1.76162	111.34	2.22631	110.44	2.78874	110.44	3.86227
111.44	1.74034	112.34	1.10026	111.44	1.92622	111.44	1.94968	111.44	1.50604	111.44	1.52306	112.34	1.75416	111.44	2.17293	111.44	2.46436	112.34	3.19221	111.44	3.98309	111.44	0.603584	111.44	0.748764	111.44	0.79937	111.44	0.835953	111.44	0.873489	111.44	1.1628	111.44	1.53542	111.44	1.73201	112.34	2.19506	111.44	2.73202	111.44	3.79704
112.44	1.77636	113.34	1.11924	112.44	1.95232	112.44	1.96774	112.44	1.51261	112.44	1.52782	113.34	1.74744	112.44	2.16286	112.44	2.42335	113.34	3.1608	112.44	3.93895	112.44	0.614609	112.44	0.76799	112.44	0.822113	112.44	0.845413	112.44	0.884827	112.44	1.16249	112.44	1.53535	112.44	1.71279	113.34	2.16749	112.44	2.70078	112.44	3.76618
113.44	1.78957	114.34	1.16718	113.44	1.96529	113.44	1.98758	113.44	1.5205	113.44	1.53127	114.34	1.74482	113.44	2.15145	113.44	2.41015	114.34	3.14186	113.44	3.89786	113.44	0.642654	113.44	0.807365	113.44	0.833755	113.44	0.857132	113.44	0.885139	113.44	1.16905	113.44	1.52723	113.44	1.69131	114.34	2.15323	113.44	2.67148	113.44	3.72517
114.44	1.80714	115.34	1.19694	114.44	1.99333	114.44	2.01813	114.44	1.53371	114.44	1.54728	115.34	1.73522	114.44	2.16286	114.44	2.40382	115.34	3.13858	114.44	3.87645	114.44	0.681717	114.44	0.830101	114.44	0.851334	114.44	0.876587	114.44	0.904282	114.44	1.19179	114.44	1.52559	114.44	1.69131	115.34	2.14206	114.44	2.64999	114.44	3.69587
115.44	1.82676	116.34	1.21214	115.44	2.01092	115.44	2.03797	115.44	1.54356	115.44	1.56025	116.34	1.70119	115.44	2.16278	115.44	2.39054	116.34	3.11659	115.44	3.84521	115.44	0.711098	115.44	0.864403	115.44	0.861183	115.44	0.905968	115.44	0.933662	115.44	1.19836	115.44	1.53535	115.44	1.6878	116.34	2.11976	115.44	2.63867	115.44	3.68103
116.44	1.82199	117.34	1.22494	116.44	2.02701	116.44	2.05087	116.44	1.54504	116.44	1.55236	117.34	1.68978	116.44	2.15458	116.44	2.36593	117.34	3.08674	116.44	3.7913	116.44	0.723907	116.44	0.870728	116.44	0.854462	116.44	0.891045	116.44	0.928894	116.44	1.17695	116.44	1.50879	116.44	1.67303	117.34	2.0899	116.44	2.6125	116.44	3.64509
117.44	1.82042	118.34	1.22448	117.44	2.03902	117.44	2.06421	117.44	1.54706	117.44	1.56212	118.34	1.67604	117.44	2.13512	117.44	2.33701	118.34	3.06487	117.44	3.75262	117.44	0.735695	117.44	0.872986	117.44	0.846634	117.44	0.901192	117.44	0.938728	117.44	1.17413	117.44	1.49128	117.44	1.65224	118.34	2.07624	117.44	2.57343	117.44	3.61422
118.44	1.82206	119.34	1.23565	118.44	2.057	118.44	2.09226	118.44	1.56496	118.44	1.57352	119.34	1.68408	118.44	2.12372	118.44	2.33038	119.34	3.06158	118.44	3.71825	118.44	0.745781	118.44	0.899162	118.44	0.866249	118.44	0.902832	118.44	0.939041	118.44	1.17577	118.44	1.47676	118.44	1.66209	119.34	2.06788	118.44	2.55077	118.44	3.58493
119.44	1.83214	120.34	1.24326	119.44	2.07817	119.44	2.10359	119.44	1.58449	119.44	1.59025	120.34	1.66833	119.44	2.12527	119.44	2.3203	120.34	3.05084	119.44	3.68739	119.44	0.75367	119.44	0.900414	119.44	0.874771	119.44	0.91291	119.44	0.94725	119.44	1.1839	119.44	1.46035	119.44	1.66357	120.34	2.05557	119.44	2.54062	119.44	3.55524
120.44	1.8419	121.34	1.24557	120.44	2.10622	120.44	2.12	120.44	1.59433	120.44	1.60322	121.34	1.6694	120.44	2.09911	120.44	2.30421	121.34	3.0337	120.44	3.65614	120.44	0.765312	120.44	0.892517	120.44	0.864609	120.44	0.927368	120.44	0.937088	120.44	1.1839	120.44	1.43887	120.44	1.65224	121.34	2.04655	120.44	2.52929	120.44	3.52438
121.44	1.83175	122.34	1.26997	121.44	2.11903	121.44	2.1246	121.44	1.60589	121.44	1.61126	122.34	1.66255	121.44	2.06941	121.44	2.28459	122.34	3.02248	121.44	3.61855	121.44	0.755074	121.44	0.890488	121.44	0.864609	121.44	0.923843	121.44	0.919121	121.44	1.17725	121.44	1.41105	121.44	1.64552	122.34	2.04486	121.44	2.49171	121.44	3.48837
122.44	1.84816	123.34	1.2908	122.44	2.13669	122.44	2.14234	122.44	1.62324	122.44	1.62892	123.34	1.68338	122.44	2.03856	122.44	2.271	123.34	3.02018	122.44	3.58551	122.44	0.764603	122.44	0.909782	122.44	0.890785	122.44	0.938698	122.44	0.905838	122.44	1.18195	122.44	1.40574	122.44	1.64209	123.34	2.04131	122.44	2.47812	122.44	3.4654
123.44	1.85793	124.34	1.3265	123.44	2.15474	123.44	2.17039	123.44	1.64308	123.44	1.63876	124.34	1.69642	123.44	2.03856	123.44	2.28085	124.34	3.02002	123.44	3.57449	123.44	0.773125	123.44	0.92807	123.44	0.900238	123.44	0.958229	123.44	0.932014	123.44	1.19171	123.44	1.40605	123.44	1.63194	124.34	2.05248	123.44	2.47655	123.44	3.44392
124.44	1.86893	125.34	1.36033	124.44	2.17262	124.44	2.18797	124.44	1.66425	124.44	1.65821	125.34	1.69931	124.44	2.04675	124.44	2.27295	125.34	2.99322	124.44	3.58231	124.44	0.803978	124.44	0.949158	124.44	0.92984	124.44	0.970795	124.44	0.946541	124.44	1.21288	124.44	1.42402	124.44	1.63036	125.34	2.0456	124.44	2.47811	124.44	3.44234
125.44	1.8794	126.34	1.38194	125.44	2.18746	125.44	2.20132	125.44	1.69424	125.44	1.6536	126.34	1.7074	125.44	2.05496	125.44	2.27295	126.34	2.99185	125.44	3.56628	125.44	0.835304	125.44	0.959	125.44	0.951012	125.44	0.971504	125.44	0.966774	125.44	1.22139	125.44	1.43542	125.44	1.6324	126.34	2.04588	125.44	2.4703	125.44	3.42477
126.44	1.89073	127.34	1.41123	126.44	2.20708	126.44	2.2114	126.44	1.70683	126.44	1.6504	127.34	1.6995	126.44	2.03855	126.44	2.26163	127.34	2.96568	126.44	3.53824	126.44	0.844994	126.44	0.978844	126.44	0.952888	126.44	0.963295	126.44	0.985992	126.44	1.22459	126.44	1.43574	126.44	1.63232	127.34	2.0458	126.44	2.46842	126.44	3.41656
127.44	1.90018	128.34	1.42503	127.44	2.20739	127.44	2.22937	127.44	1.72511	127.44	1.64375	128.34	1.6808	127.44	2.0566	127.44	2.26327	128.34	2.94706	127.44	3.51902	127.44	0.882568	127.44	1.00002	127.44	0.956093	127.44	0.969551	127.44	0.997635	127.44	1.24256	127.44	1.44714	127.44	1.64053	128.34	2.02866	127.44	2.4621	127.44	3.40328
128.44	1.92004	129.34	1.4314	128.44	2.20701	128.44	2.23063	128.44	1.72824	128.44	1.6372	129.34	1.65562	128.44	2.05028	128.44	2.24522	129.34	2.94328	128.44	3.49754	128.44	0.894218	128.44	1.0019	128.44	0.956024	128.44	0.962997	128.44	1.00905	128.44	1.24757	128.44	1.44864	128.44	1.63553	129.34	2.02496	128.44	2.46054	128.44	3.38532
129.44	1.9298	130.34	1.45272	129.44	2.24138	129.44	2.24727	129.44	1.73644	129.44	1.64407	130.34	1.64106	129.44	2.03535	129.44	2.25023	130.34	2.92865	129.44	3.49434	129.44	0.923515	129.44	1.0015	129.44	0.962585	129.44	0.969872	129.44	1.00577	129.44	1.25569	129.44	1.42902	129.44	1.63264	130.34	2.00682	129.44	2.4589	129.44	3.37392
130.44	1.94933	131.34	1.45744	130.44	2.25584	130.44	2.24352	130.44	1.73605	130.44	1.63361	131.34	1.62963	130.44	2.01864	130.44	2.24491	131.34	2.90909	130.44	3.47762	130.44	0.906715	130.44	1.00151	130.44	0.957268	130.44	0.972763	130.44	0.997253	130.44	1.25694	130.44	1.41231	130.44	1.61397	131.34	1.98069	130.44	2.45039	130.44	3.349
131.44	1.95253	132.34	1.45651	131.44	2.25082	131.44	2.25359	131.44	1.72784	131.44	1.63516	132.34	1.61041	131.44	2.00887	131.44	2.22881	132.34	2.87854	131.44	3.46941	131.44	0.918121	131.44	1.00462	131.44	0.957581	131.44	0.984398	131.44	0.982475	131.44	1.25194	131.44	1.41238	131.44	1.60576	132.34	1.95202	131.44	2.42421	131.44	3.30173
132.44	1.94113	133.34	1.46353	132.44	2.25114	132.44	2.25359	132.44	1.71816	132.44	1.62704	133.34	1.61947	132.44	2.00739	132.44	2.20577	133.34	2.86799	132.44	3.44012	132.44	0.916878	132.44	1.00151	132.44	0.963837	132.44	0.982445	132.44	0.977722	132.44	1.24093	132.44	1.40293	132.44	1.6042	133.34	1.9399	132.44	2.41289	132.44	3.26775
133.44	1.94151	134.34	1.48951	133.44	2.25973	133.44	2.27164	133.44	1.70869	133.44	1.61641	134.34	1.65553	133.44	2.01746	133.44	2.19482	134.34	2.86467	133.44	3.44058	133.44	0.918816	133.44	1.01485	133.44	0.975624	133.44	0.992592	133.44	0.969894	133.44	1.24756	133.44	1.39159	133.44	1.60458	134.34	1.94596	133.44	2.4035	133.44	3.25993
134.44	1.97089	135.34	1.53687	134.44	2.30544	134.44	2.30125	134.44	1.71847	134.44	1.64064	135.34	1.69116	134.44	2.02879	134.44	2.20303	135.34	2.88578	134.44	3.45535	134.44	0.938354	134.44	1.0476	134.44	1.01344	134.44	1.03174	134.44	0.989433	134.44	1.25733	134.44	1.3998	134.44	1.62263	135.34	1.95417	134.44	2.39999	134.44	3.24657
135.44	2.00871	136.34	1.5435	135.44	2.32654	135.44	2.33563	135.44	1.73488	135.44	1.66838	136.34	1.706	135.44	2.05497	135.44	2.21085	136.34	2.89874	135.44	3.45536	135.44	0.966171	135.44	1.07854	135.44	1.03297	135.44	1.05003	135.44	1.01569	135.44	1.27531	135.44	1.42442	135.44	1.63272	136.34	1.94761	135.44	2.4082	135.44	3.24314
136.44	2.02792	137.34	1.57279	136.44	2.3477	136.44	2.35992	136.44	1.73964	136.44	1.6829	137.34	1.72709	136.44	2.06629	136.44	2.20272	137.34	2.91326	136.44	3.44872	136.44	0.987572	136.44	1.09838	136.44	1.04594	136.44	1.07111	136.44	1.01092	136.44	1.2753	136.44	1.42918	136.44	1.62451	137.34	1.94096	136.44	2.40156	136.44	3.24157
137.44	2.05909	138.34	1.59846	137.44	2.37887	137.44	2.37156	137.44	1.75127	137.44	1.69453	138.34	1.73635	137.44	2.07761	137.44	2.19482	138.34	2.91308	137.44	3.43894	137.44	0.996941	137.44	1.11282	137.44	1.05406	137.44	1.08244	137.44	1.02693	137.44	1.27842	137.44	1.44707	137.44	1.62411	138.34	1.94554	137.44	2.40975	137.44	3.24469
138.44	2.10645	139.34	1.61038	138.44	2.40505	138.44	2.38953	138.44	1.75793	138.44	1.72893	139.34	1.73842	138.44	2.07607	138.44	2.20929	139.34	2.92178	138.44	3.44364	138.44	1.02312	138.44	1.13088	138.44	1.06227	138.44	1.09073	138.44	1.05476	138.44	1.28671	138.44	1.46349	138.44	1.61944	139.34	1.95737	138.44	2.4082	138.44	3.25134
139.44	2.14581	140.34	1.63171	139.44	2.43599	139.44	2.40719	139.44	1.78566	139.44	1.76962	140.34	1.73803	139.44	2.0777	139.44	2.23046	140.34	2.92327	139.44	3.43387	139.44	1.05406	139.44	1.1308	139.44	1.07359	139.44	1.11057	139.44	1.07459	139.44	1.28858	139.44	1.47645	139.44	1.61123	140.34	1.95573	139.44	2.41132	139.44	3.2529
140.44	2.18643	141.34	1.64478	140.44	2.45887	140.44	2.43008	140.44	1.80636	140.44	1.79095	141.34	1.71383	140.44	2.07793	140.44	2.24358	141.34	2.91478	140.44	3.41738	140.44	1.06562	140.44	1.15181	140.44	1.07671	140.44	1.12142	140.44	1.10537	140.44	1.30452	140.44	1.49933	140.44	1.63232	141.34	1.94919	140.44	2.41124	140.44	3.25282
141.44	2.17941	142.34	1.68014	141.44	2.46833	141.44	2.44117	141.44	1.79816	141.44	1.78719	142.34	1.72935	141.44	2.06941	141.44	2.23351	142.34	2.92373	141.44	3.39722	141.44	1.05711	141.44	1.13353	141.44	1.08649	141.44	1.10471	141.44	1.10983	141.44	1.29756	141.44	1.48926	141.44	1.62373	142.34	1.97449	141.44	2.39296	141.44	3.24594
142.44	2.21074	143.34	1.7205	142.44	2.5192	142.44	2.47274	142.44	1.81652	142.44	1.78751	143.34	1.75721	142.44	2.07762	142.44	2.25343	143.34	2.92565	142.44	3.3995	142.44	1.07867	142.44	1.15346	142.44	1.11618	142.44	1.11487	142.44	1.13007	142.44	1.31913	142.44	1.51083	142.44	1.66163	143.34	2.00546	142.44	2.41132	142.44	3.26618
143.44	2.25832	144.34	1.7496	143.44	2.56677	143.44	2.50047	143.44	1.83926	143.44	1.81213	144.34	1.76835	143.44	2.08739	143.44	2.2746	144.34	2.93023	143.44	3.40926	143.44	1.09852	143.44	1.17307	143.44	1.13735	143.44	1.14268	143.44	1.15905	143.44	1.33897	143.44	1.53027	143.44	1.68428	144.34	2.00683	143.44	2.40469	143.44	3.27595
144.44	2.28917	145.34	1.77357	144.44	2.59599	144.44	2.53133	144.44	1.8344	144.44	1.82336	145.34	1.78724	144.44	2.08894	144.44	2.28264	145.34	2.94443	144.44	3.39941	144.44	1.10476	144.44	1.19947	144.44	1.15359	144.44	1.15424	144.44	1.16748	144.44	1.3553	144.44	1.52863	144.44	1.69247	145.34	1.99955	144.44	2.40811	144.44	3.2743
145.44	2.31223	146.34	1.80088	145.44	2.6188	145.44	2.55437	145.44	1.83926	145.44	1.81681	146.34	1.79658	145.44	2.08934	145.44	2.27608	146.34	2.95018	145.44	3.40106	145.44	1.10984	145.44	1.21564	145.44	1.1568	145.44	1.16565	145.44	1.17889	145.44	1.36835	145.44	1.52207	145.44	1.70576	146.34	1.99593	145.44	2.41289	145.44	3.27595
146.44	2.33018	147.34	1.80639	146.44	2.63864	146.44	2.56258	146.44	1.85246	146.44	1.84306	147.34	1.81849	146.44	2.09754	146.44	2.26476	147.34	2.94404	146.44	3.4077	146.44	1.11804	146.44	1.23236	146.44	1.17484	146.44	1.19025	146.44	1.19849	146.44	1.37491	146.44	1.52871	146.44	1.72373	147.34	1.99643	146.44	2.42929	146.44	3.28259
147.44	2.34471	148.34	1.81572	147.44	2.64489	147.44	2.57038	147.44	1.85713	147.44	1.86446	148.34	1.82118	147.44	2.09558	147.44	2.26475	148.34	2.92564	147.44	3.40926	147.44	1.1278	147.44	1.24525	147.44	1.17671	147.44	1.20322	147.44	1.20193	147.44	1.37646	147.44	1.54003	147.44	1.72529	148.34	1.97803	147.44	2.42265	147.44	3.28571
148.44	2.33682	149.34	1.82451	148.44	2.64653	148.44	2.58366	148.44	1.83924	148.44	1.87579	149.34	1.82177	148.44	2.1152	148.44	2.25655	149.34	2.92467	148.44	3.39949	148.44	1.1278	148.44	1.26321	148.44	1.16851	148.44	1.21329	148.44	1.20036	148.44	1.3667	148.44	1.53191	148.44	1.71396	149.34	1.99666	148.44	2.40155	148.44	3.26422
149.44	2.32706	150.34	1.8249	149.44	2.65816	149.44	2.58523	149.44	1.84776	149.44	1.88555	150.34	1.81396	149.44	2.12683	149.44	2.25498	150.34	2.90865	149.44	3.37996	149.44	1.13725	149.44	1.28431	149.44	1.17828	149.44	1.23283	149.44	1.19997	149.44	1.3585	149.44	1.54198	149.44	1.71396	150.34	1.98916	149.44	2.39178	149.44	3.24625
150.44	2.32549	151.34	1.84936	150.44	2.65661	150.44	2.57554	150.44	1.85753	150.44	1.87579	151.34	1.82037	150.44	2.10886	150.44	2.23357	151.34	2.9053	150.44	3.35066	150.44	1.13757	150.44	1.27454	150.44	1.16851	150.44	1.23127	150.44	1.18044	150.44	1.32725	150.44	1.51425	150.44	1.69443	151.34	1.99557	150.44	2.38046	150.44	3.22516
151.44	2.3337	152.34	1.87061	151.44	2.67622	151.44	2.59226	151.44	1.88183	151.44	1.884	152.34	1.83193	151.44	2.11707	151.44	2.23233	152.34	2.9153	151.44	3.34754	151.44	1.15398	151.44	1.28439	151.44	1.18649	151.44	1.23291	151.44	1.1953	151.44	1.3453	151.44	1.5209	151.44	1.70107	152.34	2.01651	151.44	2.3707	151.44	3.2236
152.44	2.35167	153.34	1.9073	152.44	2.69762	152.44	2.59187	152.44	1.91457	152.44	1.88564	153.34	1.84909	152.44	2.13504	152.44	2.23389	153.34	2.91449	152.44	3.33739	152.44	1.17516	152.44	1.29447	152.44	1.18649	152.44	1.24924	152.44	1.20826	152.44	1.36514	152.44	1.53066	152.44	1.70271	153.34	2.03366	152.44	2.35937	152.44	3.20564
153.44	2.37941	154.34	1.92929	153.44	2.72693	153.44	2.60985	153.44	1.95371	153.44	1.91057	154.34	1.85811	153.44	2.15458	153.44	2.25031	154.34	2.92507	153.44	3.35223	153.44	1.20985	153.44	1.31088	153.44	1.20454	153.44	1.26878	153.44	1.22499	153.44	1.37492	153.44	1.5502	153.44	1.72921	154.34	2.03605	153.44	2.37898	153.44	3.21384
154.44	2.40879	155.34	1.95128	154.44	2.74646	154.44	2.61805	154.44	1.98332	154.44	1.92345	155.34	1.8669	154.44	2.15622	154.44	2.25195	155.34	2.9405	154.44	3.35387	154.44	1.23415	154.44	1.32886	154.44	1.23259	154.44	1.26878	154.44	1.2446	154.44	1.37492	154.44	1.5666	154.44	1.72881	155.34	2.04484	154.44	2.36914	154.44	3.20408
155.44	2.4384	156.34	1.96326	155.44	2.76756	155.44	2.64743	155.44	2.01418	155.44	1.94142	156.34	1.87692	155.44	2.16473	155.44	2.27179	156.34	2.95248	155.44	3.38193	155.44	1.24734	155.44	1.34799	155.44	1.25017	155.44	1.28995	155.44	1.27577	155.44	1.4125	155.44	1.5959	155.44	1.74843	156.34	2.05682	155.44	2.38711	155.44	3.21384
156.44	2.45909	157.34	1.97879	156.44	2.7902	156.44	2.66062	156.44	2.02862	156.44	1.96571	157.34	1.87143	156.44	2.18582	156.44	2.28271	157.34	2.96652	156.44	3.40301	156.44	1.25866	156.44	1.35275	156.44	1.26624	156.44	1.30314	156.44	1.28825	156.44	1.43546	156.44	1.5987	156.44	1.76318	157.34	2.04148	156.44	2.38358	156.44	3.22711
157.44	2.47355	158.34	1.98685	157.44	2.78193	157.44	2.69969	157.44	2.02035	157.44	1.97377	158.34	1.8634	157.44	2.19708	157.44	2.27601	158.34	2.95849	157.44	3.40926	157.44	1.25	157.44	1.36276	157.44	1.27626	157.44	1.31596	157.44	1.28975	157.44	1.44827	157.44	1.60051	157.44	1.76311	158.34	2.03978	157.44	2.37375	157.44	3.21877
158.44	2.48331	159.34	2.00338	158.44	2.79176	158.44	2.72078	158.44	2.02167	158.44	1.9668	159.34	1.84244	158.44	2.20817	158.44	2.28233	159.34	2.96526	158.44	3.40575	158.44	1.25788	158.44	1.364	158.44	1.28726	158.44	1.31408	158.44	1.2813	158.44	1.44952	158.44	1.58066	158.44	1.75272	159.34	2.03015	158.44	2.37186	158.44	3.22633
159.44	2.49152	160.34	2.03443	159.44	2.79841	159.44	2.75008	159.44	2.01886	159.44	1.96368	160.34	1.85044	159.44	2.20497	159.44	2.28554	160.34	2.99279	159.44	3.40419	159.44	1.25789	159.44	1.37385	159.44	1.29547	159.44	1.32393	159.44	1.27186	159.44	1.44804	159.44	1.57755	159.44	1.75147	160.34	2.04799	159.44	2.37383	159.44	3.22478
160.44	2.51299	161.34	2.08256	160.44	2.82145	160.44	2.7814	160.44	2.02901	160.44	1.9836	161.34	1.85943	160.44	2.23629	160.44	2.31396	161.34	3.02131	160.44	3.41753	160.44	1.2696	160.44	1.39564	160.44	1.335	160.44	1.34415	160.44	1.28357	160.44	1.46983	160.44	1.57089	160.44	1.77139	161.34	2.07526	160.44	2.38397	160.44	3.23492
161.44	2.54073	162.34	2.12136	161.44	2.84763	161.44	2.82078	161.44	2.05519	161.44	2.01298	162.34	1.86705	161.44	2.27567	161.44	2.34171	162.34	3.03363	161.44	3.4241	161.44	1.29578	161.44	1.45111	161.44	1.36461	161.44	1.37034	161.44	1.29178	161.44	1.48936	161.44	1.59871	161.44	1.79256	162.34	2.10241	161.44	2.41171	161.44	3.2529
162.44	2.57043	163.34	2.15631	162.44	2.88521	162.44	2.84852	162.44	2.08613	162.44	2.03283	163.34	1.8938	162.44	2.28544	162.44	2.35968	163.34	3.04084	162.44	3.42567	162.44	1.32711	162.44	1.48862	162.44	1.39391	162.44	1.39964	162.44	1.29999	162.44	1.50578	162.44	1.617	162.44	1.81241	163.34	2.14049	162.44	2.42969	162.44	3.25291
163.44	2.61776	164.34	2.20498	163.44	2.92614	163.44	2.87788	163.44	2.13214	163.44	2.06055	164.34	1.91122	163.44	2.31316	163.44	2.38897	164.34	3.06842	163.44	3.4616	163.44	1.35515	163.44	1.51791	163.44	1.42007	163.44	1.43526	163.44	1.32615	163.44	1.5253	163.44	1.64472	163.44	1.8417	164.34	2.1794	163.44	2.45585	163.44	3.2693
164.44	2.6587	165.34	2.20932	164.44	2.96364	164.44	2.90906	164.44	2.16104	164.44	2.07188	165.34	1.92385	164.44	2.34402	164.44	2.4003	165.34	3.06143	164.44	3.4909	164.44	1.38445	164.44	1.55697	164.44	1.45101	164.44	1.45822	164.44	1.33904	164.44	1.54483	164.44	1.69394	164.44	1.88076	165.34	2.17554	164.44	2.48827	164.44	3.29704
165.44	2.67824	166.34	2.2401	165.44	2.98474	165.44	2.90907	165.44	2.16261	165.44	2.08009	166.34	1.96306	165.44	2.33739	165.44	2.40038	166.34	3.07104	165.44	3.49599	165.44	1.3661	165.44	1.55034	165.44	1.4529	165.44	1.45003	165.44	1.33749	165.44	1.53664	165.44	1.67715	165.44	1.87257	166.34	2.20311	165.44	2.47852	165.44	3.29048
166.44	2.71738	167.34	2.26984	166.44	3.01607	166.44	2.92047	166.44	2.20339	166.44	2.10126	167.34	1.9925	166.44	2.36716	166.44	2.4121	167.34	3.0825	166.44	3.51559	166.44	1.40406	166.44	1.56026	166.44	1.4643	166.44	1.4794	166.44	1.35709	166.44	1.54648	166.44	1.70692	166.44	1.89217	167.34	2.21614	166.44	2.48992	166.44	3.30064
167.44	2.73058	168.34	2.2935	167.44	3.04724	167.44	2.94657	167.44	2.22668	167.44	2.11291	168.34	2.03576	167.44	2.38857	167.44	2.41554	168.34	3.0917	167.44	3.5452	167.44	1.42352	167.44	1.57221	167.44	1.48571	167.44	1.49261	167.44	1.3867	167.44	1.57452	167.44	1.72481	167.44	1.91202	168.34	2.2187	167.44	2.49992	167.44	3.31228
168.44	2.74355	169.34	2.32041	168.44	3.06169	168.44	2.97086	168.44	2.24972	168.44	2.1161	169.34	2.06611	168.44	2.41785	168.44	2.41358	169.34	3.11362	168.44	3.55653	168.44	1.45445	168.44	1.58197	168.44	1.48883	168.44	1.50237	168.44	1.40788	168.44	1.57921	168.44	1.73933	168.44	1.91357	169.34	2.21788	168.44	2.50937	168.44	3.3154
169.44	2.77159	170.34	2.30975	169.44	3.08942	169.44	3.00867	169.44	2.25753	169.44	2.13243	170.34	2.06209	169.44	2.43075	169.44	2.44483	170.34	3.10991	169.44	3.57613	169.44	1.47742	169.44	1.61127	169.44	1.50328	169.44	1.51213	169.44	1.42928	169.44	1.60538	169.44	1.75918	169.44	1.93154	170.34	2.21073	169.44	2.5207	169.44	3.3154
170.44	2.75675	171.34	2.33042	170.44	3.08435	170.44	3.00204	170.44	2.25089	170.44	2.12736	171.34	2.06792	170.44	2.41278	170.44	2.43819	171.34	3.12394	170.44	3.56981	170.44	1.47898	170.44	1.59643	170.44	1.49352	170.44	1.51378	170.44	1.4371	170.44	1.59054	170.44	1.75254	170.44	1.9249	171.34	2.21656	170.44	2.49453	170.44	3.31696
171.44	2.75824	172.34	2.36075	171.44	3.09286	171.44	3.02977	171.44	2.27542	171.44	2.14368	172.34	2.07551	171.44	2.42754	171.44	2.45452	172.34	3.14286	171.44	3.57598	171.44	1.49687	171.44	1.62096	171.44	1.50829	171.44	1.54174	171.44	1.45811	171.44	1.61663	171.44	1.76887	171.44	1.94444	172.34	2.23392	171.44	2.49953	171.44	3.32509
172.44	2.75284	173.34	2.37261	172.44	3.12028	172.44	3.05085	172.44	2.28807	172.44	2.16133	173.34	2.07228	172.44	2.44675	172.44	2.46553	173.34	3.13448	172.44	3.60339	172.44	1.50632	172.44	1.63361	172.44	1.51773	172.44	1.56916	172.44	1.47739	172.44	1.64725	172.44	1.78808	172.44	1.95419	173.34	2.23725	172.44	2.50897	172.44	3.32633
173.44	2.74308	174.34	2.38186	173.44	3.12185	173.44	3.04422	173.44	2.28996	173.44	2.16454	174.34	2.07873	173.44	2.43856	173.44	2.4753	174.34	3.14881	173.44	3.587	173.44	1.51765	173.44	1.63393	173.44	1.50954	173.44	1.57393	173.44	1.47928	173.44	1.64093	173.44	1.79317	173.44	1.95733	174.34	2.24339	173.44	2.50898	173.44	3.33454
174.44	2.73183	175.34	2.41667	174.44	3.12536	174.44	3.04929	174.44	2.28683	174.44	2.18126	175.34	2.10377	174.44	2.42567	174.44	2.48358	175.34	3.15745	174.44	3.59371	174.44	1.51617	174.44	1.63236	174.44	1.50484	174.44	1.58244	174.44	1.47928	174.44	1.63624	174.44	1.7998	174.44	1.9624	175.34	2.26374	174.44	2.52734	174.44	3.34118
175.44	2.73878	176.34	2.43998	175.44	3.14333	175.44	3.06891	175.44	2.30324	175.44	2.20744	176.34	2.10912	175.44	2.45348	175.44	2.50031	176.34	3.17108	175.44	3.5956	175.44	1.54266	175.44	1.63862	175.44	1.51274	175.44	1.60042	175.44	1.50702	175.44	1.66398	175.44	1.82598	175.44	1.98194	176.34	2.27573	175.44	2.53711	175.44	3.35095
176.44	2.73839	177.34	2.44178	176.44	3.16606	176.44	3.07039	176.44	2.30636	176.44	2.22853	177.34	2.10928	176.44	2.47488	176.44	2.49171	177.34	3.17155	176.44	3.60379	176.44	1.55398	176.44	1.64838	176.44	1.53258	176.44	1.62151	176.44	1.50858	176.44	1.6753	176.44	1.83067	176.44	1.9835	177.34	2.27589	176.44	2.54851	176.44	3.36384
177.44	2.73019	178.34	2.45908	177.44	3.16442	177.44	3.08015	177.44	2.31612	177.44	2.25947	178.34	2.11806	177.44	2.48465	177.44	2.49991	178.34	3.18034	177.44	3.60535	177.44	1.57351	177.44	1.65971	177.44	1.54391	177.44	1.6133	177.44	1.51678	177.44	1.68663	177.44	1.84863	177.44	1.9835	178.34	2.28468	177.44	2.56679	177.44	3.36384
178.44	2.7466	179.34	2.46478	178.44	3.19216	178.44	3.09969	178.44	2.33566	178.44	2.28087	179.34	2.12064	178.44	2.51395	178.44	2.51124	179.34	3.1958	178.44	3.60692	178.44	1.59304	178.44	1.67931	178.44	1.56344	178.44	1.62307	178.44	1.54803	178.44	1.7046	178.44	1.8748	178.44	2.00459	179.34	2.28881	178.44	2.58788	178.44	3.37517
179.44	2.7533	180.34	2.45717	179.44	3.19879	179.44	3.13288	179.44	2.33916	179.44	2.31367	180.34	2.09662	179.44	2.53855	179.44	2.51475	180.34	3.17999	179.44	3.60066	179.44	1.61929	179.44	1.70267	179.44	1.58492	179.44	1.62658	179.44	1.5695	179.44	1.70967	179.44	1.88964	179.44	2.00497	180.34	2.25503	179.44	2.60116	179.44	3.37899
180.44	2.74542	181.34	2.44815	180.44	3.18083	180.44	3.12782	180.44	2.33261	180.44	2.27931	181.34	2.08252	180.44	2.5402	180.44	2.49679	181.34	3.18737	180.44	3.57098	180.44	1.6114	180.44	1.69447	180.44	1.56852	180.44	1.60862	180.44	1.55944	180.44	1.71788	180.44	1.88145	180.44	1.98701	181.34	2.25265	180.44	2.58476	180.44	3.36072
181.44	2.73527	182.34	2.46439	181.44	3.19067	181.44	3.12625	181.44	2.34113	181.44	2.27775	182.34	2.09868	181.44	2.54208	181.44	2.49843	182.34	3.19533	181.44	3.56942	181.44	1.6032	181.44	1.69604	181.44	1.56852	181.44	1.60706	181.44	1.55154	181.44	1.72101	181.44	1.88301	181.44	1.97881	182.34	2.25905	181.44	2.575	181.44	3.36072
182.44	2.74346	183.34	2.46659	182.44	3.20895	182.44	3.15398	182.44	2.35909	182.44	2.28751	183.34	2.09901	182.44	2.56004	182.44	2.5085	183.34	3.19566	182.44	3.5909	182.44	1.62273	182.44	1.72384	182.44	1.58812	182.44	1.63322	182.44	1.5695	182.44	1.73748	182.44	1.91746	182.44	1.98857	183.34	2.24961	182.44	2.59452	182.44	3.36735
183.44	2.75011	184.34	2.48271	183.44	3.21708	183.44	3.16211	183.44	2.34573	183.44	2.27767	184.34	2.11872	183.44	2.5584	183.44	2.49554	184.34	3.19224	183.44	3.5795	183.44	1.62968	183.44	1.71432	183.44	1.5868	183.44	1.63471	183.44	1.56944	183.44	1.73616	183.44	1.90949	183.44	1.98537	184.34	2.23955	183.44	2.58469	183.44	3.34618
184.44	2.75832	185.34	2.52693	184.44	3.24302	184.44	3.15211	184.44	2.35371	184.44	2.25626	185.34	2.13864	184.44	2.54832	184.44	2.49366	185.34	3.22669	184.44	3.57606	184.44	1.62781	184.44	1.71244	184.44	1.59469	184.44	1.64104	184.44	1.5774	184.44	1.74405	184.44	1.90762	184.44	1.98037	185.34	2.24471	184.44	2.5714	184.44	3.33298
185.44	2.80722	186.34	2.5621	185.44	3.28403	185.44	3.18179	185.44	2.38495	185.44	2.27431	186.34	2.15928	185.44	2.56793	185.44	2.52303	186.34	3.23093	185.44	3.62496	185.44	1.65054	185.44	1.74338	185.44	1.61586	185.44	1.68018	185.44	1.60865	185.44	1.78163	185.44	1.93699	185.44	2.01287	186.34	2.25871	185.44	2.60085	185.44	3.36235
186.44	2.8498	187.34	2.58869	186.44	3.30856	186.44	3.20164	186.44	2.4048	186.44	2.27775	187.34	2.19533	186.44	2.59754	186.44	2.53468	187.34	3.25565	186.44	3.63817	186.44	1.67859	186.44	1.76322	186.44	1.64079	186.44	1.71299	186.44	1.62186	186.44	1.8078	186.44	1.94863	186.44	2.03584	187.34	2.28186	186.44	2.62226	186.44	3.37399
187.44	2.90401	188.34	2.6083	187.44	3.34606	187.44	3.22937	187.44	2.43261	187.44	2.30079	188.34	2.20673	187.44	2.63348	187.44	2.57061	188.34	3.25885	187.44	3.67254	187.44	1.72429	187.44	1.79095	187.44	1.67516	187.44	1.74767	187.44	1.65623	187.44	1.85225	187.44	1.9748	187.44	2.06865	188.34	2.29483	187.44	2.64843	187.44	3.3986
188.44	2.93643	189.34	2.62632	188.44	3.37379	188.44	3.2571	188.44	2.45401	188.44	2.32032	189.34	2.2267	188.44	2.65457	188.44	2.58662	189.34	3.2871	188.44	3.68387	188.44	1.73405	188.44	1.80892	188.44	1.68649	188.44	1.77853	188.44	1.67732	188.44	1.85381	188.44	1.98621	188.44	2.08662	189.34	2.323	188.44	2.65663	188.44	3.41969
189.44	2.98847	190.34	2.64557	189.44	3.40466	189.44	3.28766	189.44	2.48293	189.44	2.36103	190.34	2.23619	189.44	2.68544	189.44	2.61913	190.34	3.28869	189.44	3.71474	189.44	1.76492	189.44	1.83979	189.44	1.70602	189.44	1.8094	189.44	1.70663	189.44	1.89445	189.44	2.00919	189.44	2.11905	190.34	2.34382	189.44	2.6957	189.44	3.4408
190.44	3.00831	191.34	2.65913	190.44	3.42262	190.44	3.32391	190.44	2.51065	190.44	2.3793	191.34	2.23022	190.44	2.70184	190.44	2.64717	191.34	3.28897	190.44	3.73113	190.44	1.78445	190.44	1.84955	190.44	1.73062	190.44	1.8258	190.44	1.71638	190.44	1.90421	190.44	2.02558	190.44	2.14677	191.34	2.35582	190.44	2.70546	190.44	3.45251
191.44	3.02785	192.34	2.67657	191.44	3.4438	191.44	3.3286	191.44	2.53339	191.44	2.4051	192.34	2.24446	191.44	2.71325	191.44	2.65031	192.34	3.30634	191.44	3.7245	191.44	1.78445	191.44	1.85932	191.44	1.74196	191.44	1.82893	191.44	1.72772	191.44	1.91554	191.44	2.03692	191.44	2.14014	192.34	2.37349	191.44	2.725	191.44	3.45251
192.44	3.03768	193.34	2.6914	192.44	3.48833	192.44	3.34507	192.44	2.56151	192.44	2.44587	193.34	2.25077	192.44	2.70543	192.44	2.65858	193.34	3.31108	192.44	3.74261	192.44	1.81233	192.44	1.86916	192.44	1.75844	192.44	1.84861	192.44	1.74419	192.44	1.94022	192.44	2.05652	192.44	2.16646	193.34	2.36972	192.44	2.73327	192.44	3.46071
193.44	3.04425	194.34	2.72901	193.44	3.49645	193.44	3.36148	193.44	2.57628	193.44	2.44962	194.34	2.28526	193.44	2.70731	193.44	2.67178	194.34	3.33073	193.44	3.74793	193.44	1.81921	193.44	1.8808	193.44	1.76469	193.44	1.84573	193.44	1.7492	193.44	1.95655	193.44	2.05332	193.44	2.17334	194.34	2.37804	193.44	2.73015	193.44	3.4572
194.44	3.06222	195.34	2.73854	194.44	3.5356	194.44	3.3993	194.44	2.59737	194.44	2.46251	195.34	2.28338	194.44	2.72488	194.44	2.69444	195.34	3.34534	194.44	3.76746	194.44	1.84695	194.44	1.90353	194.44	1.79274	194.44	1.86369	194.44	1.77693	194.44	1.98592	194.44	2.07129	194.44	2.19444	195.34	2.39101	194.44	2.75976	194.44	3.4654
195.44	3.05714	196.34	2.75179	195.44	3.55193	195.44	3.41219	195.44	2.59074	195.44	2.44424	196.34	2.29951	195.44	2.73778	195.44	2.69765	196.34	3.36327	195.44	3.76239	195.44	1.84187	195.44	1.91518	195.44	1.79899	195.44	1.86682	195.44	1.79147	195.44	1.99093	195.44	2.08418	195.44	2.20772	196.34	2.38909	195.44	2.75468	195.44	3.45876
196.44	3.06222	197.34	2.77094	196.44	3.5488	196.44	3.41062	196.44	2.58761	196.44	2.45119	197.34	2.31897	196.44	2.74762	196.44	2.6964	197.34	3.38593	196.44	3.75926	196.44	1.86648	196.44	1.93158	196.44	1.81383	196.44	1.87346	196.44	1.79842	196.44	1.99757	196.44	2.09434	196.44	2.21592	197.34	2.38871	196.44	2.75976	196.44	3.44743
197.44	3.08175	198.34	2.77565	197.44	3.5749	197.44	3.4286	197.44	2.58917	197.44	2.46088	198.34	2.32361	197.44	2.77754	197.44	2.71272	198.34	3.36947	197.44	3.75919	197.44	1.86797	197.44	1.9526	197.44	1.82516	197.44	1.88315	197.44	1.80967	197.44	2.00569	197.44	2.11066	197.44	2.23381	198.34	2.38241	197.44	2.76125	197.44	3.45751
198.44	3.08331	199.34	2.78652	198.44	3.57935	198.44	3.42156	198.44	2.57121	198.44	2.46532	199.34	2.32791	198.44	2.77879	198.44	2.68781	199.34	3.37222	198.44	3.74247	198.44	1.87086	198.44	1.95229	198.44	1.80875	198.44	1.87463	198.44	1.80116	198.44	1.98898	198.44	2.09395	198.44	2.21709	199.34	2.39492	198.44	2.7332	198.44	3.42947
199.44	3.10793	200.34	2.79835	199.44	3.61248	199.44	3.41688	199.44	2.57629	199.44	2.48048	200.34	2.32022	199.44	2.80497	199.44	2.69132	200.34	3.38093	199.44	3.74755	199.44	1.89422	199.44	1.97034	199.44	1.8236	199.44	1.88792	199.44	1.816	199.44	2.01211	199.44	2.117	199.44	2.24014	200.34	2.40519	199.44	2.73985	199.44	3.44275
200.44	3.12746	201.34	2.80072	200.44	3.63201	200.44	3.40875	200.44	2.58605	200.44	2.48869	201.34	2.31947	200.44	2.8245	200.44	2.69132	201.34	3.38174	200.44	3.74599	200.44	1.91531	200.44	1.98042	200.44	1.8236	200.44	1.90909	200.44	1.81757	200.44	2.03351	200.44	2.12676	200.44	2.24991	201.34	2.406	200.44	2.74648	200.44	3.43298
201.44	3.14042	202.34	2.8201	201.44	3.64497	201.44	3.41062	201.44	2.59581	201.44	2.50321	202.34	2.3372	201.44	2.82606	201.44	2.68155	202.34	3.39761	201.44	3.74598	201.44	1.90867	201.44	1.97221	201.44	1.81696	201.44	1.91096	201.44	1.81756	201.44	2.03663	201.44	2.13808	201.44	2.25303	202.34	2.43194	201.44	2.73827	201.44	3.41493
202.44	3.16183	203.34	2.82674	202.44	3.69255	202.44	3.43172	202.44	2.63496	202.44	2.5129	203.34	2.33221	202.44	2.84715	202.44	2.69913	203.34	3.40112	202.44	3.76551	202.44	1.92664	202.44	1.99174	202.44	1.80875	202.44	1.93362	202.44	1.82889	202.44	2.05616	202.44	2.14785	202.44	2.27107	203.34	2.43827	202.44	2.7496	202.44	3.43266
203.44	3.17472	204.34	2.85142	203.44	3.70856	203.44	3.44149	203.44	2.63995	203.44	2.5047	204.34	2.3272	203.44	2.86825	203.44	2.7039	204.34	3.43721	203.44	3.76707	203.44	1.95594	203.44	1.99487	203.44	1.81032	203.44	1.93518	203.44	1.84186	203.44	2.05929	203.44	2.14278	203.44	2.29404	204.34	2.46615	203.44	2.75117	203.44	3.41806
204.44	3.18604	205.34	2.8494	204.44	3.73793	204.44	3.4689	204.44	2.67744	204.44	2.52422	205.34	2.32212	204.44	2.87801	204.44	2.7417	205.34	3.45151	204.44	3.78503	204.44	1.97702	204.44	2.02259	204.44	1.83648	204.44	1.9547	204.44	1.87654	204.44	2.07881	204.44	2.16894	204.44	2.32333	205.34	2.47264	204.44	2.77889	204.44	3.42438
205.44	3.18604	206.34	2.8567	205.44	3.74294	205.44	3.48211	205.44	2.69034	205.44	2.534	206.34	2.3231	205.44	2.88121	205.44	2.73663	206.34	3.45382	205.44	3.78004	205.44	1.98171	205.44	2.01752	205.44	1.84937	205.44	1.9594	205.44	1.88943	205.44	2.09014	205.44	2.17363	205.44	2.32646	206.34	2.47331	205.44	2.77538	205.44	3.40602
206.44	3.17824	207.34	2.85741	206.44	3.7613	206.44	3.49227	206.44	2.70058	206.44	2.53751	207.34	2.33045	206.44	2.87215	206.44	2.73546	207.34	3.47281	206.44	3.77879	206.44	1.97234	206.44	2.01791	206.44	1.85954	206.44	1.96995	206.44	1.90115	206.44	2.08234	206.44	2.16582	206.44	2.30889	207.34	2.47081	206.44	2.77578	206.44	3.40837
207.44	3.17659	208.34	2.85653	207.44	3.78075	207.44	3.52	207.44	2.71057	207.44	2.54727	208.34	2.33114	207.44	2.88847	207.44	2.73694	208.34	3.47348	207.44	3.78848	207.44	1.98874	207.44	2.03423	207.44	1.88914	207.44	1.98783	207.44	1.92068	207.44	2.09873	207.44	2.18058	207.44	2.31544	208.34	2.45166	207.44	2.78429	207.44	3.42625
208.44	3.15675	209.34	2.86741	208.44	3.7902	208.44	3.52976	208.44	2.69034	208.44	2.55547	209.34	2.3467	208.44	2.87996	208.44	2.73663	209.34	3.48241	208.44	3.79012	208.44	1.98874	208.44	2.02767	208.44	1.89859	208.44	1.99572	208.44	1.93864	208.44	2.1003	208.44	2.19355	208.44	2.3167	209.34	2.46761	208.44	2.77577	208.44	3.42594
209.44	3.17355	210.34	2.85311	209.44	3.81834	209.44	3.53954	209.44	2.69074	209.44	2.58517	210.34	2.36833	209.44	2.90458	209.44	2.74523	210.34	3.5092	209.44	3.79677	209.44	1.99032	209.44	2.04409	209.44	1.91657	209.44	2.03011	209.44	1.96639	209.44	2.12843	209.44	2.20177	209.44	2.30694	210.34	2.45995	209.44	2.77258	209.44	3.44236
210.44	3.18137			210.44	3.83435	210.44	3.53915	210.44	2.68723	210.44	2.59963			210.44	2.92567	210.44	2.74484			210.44	3.85029	210.44	1.99539	210.44	2.05854	210.44	1.90993	210.44	2.0348	210.44	2.0039	210.44	2.12953	210.44	2.21817	210.44	2.27601			210.44	2.79531	210.44	3.43416
S221R
Cycle: 2 S221R RBK21 0.014648_X	Cycle: 2 S221R RBK21 0.014648_Y	Cycle: 3 S221R RBK21 0.029296_X	Cycle: 3 S221R RBK21 0.029296_Y	Cycle: 4 S221R RBK21 0.058593_X	Cycle: 4 S221R RBK21 0.058593_Y	Cycle: 5 S221R RBK21 0.117187_X	Cycle: 5 S221R RBK21 0.117187_Y	Cycle: 6 S221R RBK21 0.234375_X	Cycle: 6 S221R RBK21 0.234375_Y	Cycle: 7 S221R RBK21 0.46875 _X	Cycle: 7 S221R RBK21 0.46875 _Y	Cycle: 8 S221R RBK21 0.9375 µ_X	Cycle: 8 S221R RBK21 0.9375 µ_Y	Cycle: 9 S221R RBK21 1.875 µM_X	Cycle: 9 S221R RBK21 1.875 µM_Y	Cycle: 10 S221R RBK21 3.75 µM_X	Cycle: 10 S221R RBK21 3.75 µM_Y	Cycle: 11 S221R RBK21 7.5 µM_X	Cycle: 11 S221R RBK21 7.5 µM_Y	Cycle: 12 S221R RBK21 15 µM_X	Cycle: 12 S221R RBK21 15 µM_Y	Cycle: 15 S221R RBK21 0.01464_X	Cycle: 15 S221R RBK21 0.01464_Y	Cycle: 16 S221R RBK21 0.02929_X	Cycle: 16 S221R RBK21 0.02929_Y	Cycle: 17 S221R RBK21 0.05859_X	Cycle: 17 S221R RBK21 0.05859_Y	Cycle: 18 S221R RBK21 0.11718_X	Cycle: 18 S221R RBK21 0.11718_Y	Cycle: 19 S221R RBK21 0.23437_X	Cycle: 19 S221R RBK21 0.23437_Y	Cycle: 20 S221R RBK21 0.46875_X	Cycle: 20 S221R RBK21 0.46875_Y	Cycle: 21 S221R RBK21 0.9375 _X	Cycle: 21 S221R RBK21 0.9375 _Y	Cycle: 22 S221R RBK21 1.875 µ_X	Cycle: 22 S221R RBK21 1.875 µ_Y	Cycle: 23 S221R RBK21 3.75 µM_X	Cycle: 23 S221R RBK21 3.75 µM_Y	Cycle: 24 S221R RBK21 7.5 µM_X	Cycle: 24 S221R RBK21 7.5 µM_Y	Cycle: 25 S221R RBK21 15 µM_X	Cycle: 25 S221R RBK21 15 µM_Y
-56.56	0.124489	-56.56	-0.0399399	-56.56	-0.0584793	-56.56	-0.0832672	-56.56	-0.126106	-56.56	-0.0596542	-55.66	-0.0372932	-56.56	-0.112999	-56.56	-0.12188	-56.56	0.0360107	-56.56	-0.127373	-56.56	-0.103577	-56.56	0.0403061	-56.56	-0.0378189	-56.56	-0.0458374	-56.56	0.00111389	-55.66	-0.0731209	-56.56	0.0158157	-56.56	0.0185394	-56.56	0.0627594	-56.56	-0.0208054	-56.56	0.0161972
-55.56	0.11277	-55.56	-0.0187683	-55.56	-0.0338669	-55.56	-0.0293579	-55.56	-0.103447	-55.56	-0.0498886	-54.66	-0.0195541	-55.56	-0.0821381	-55.56	-0.117188	-55.56	0.0832825	-55.56	-0.111351	-55.56	-0.0887299	-55.56	0.0485153	-55.56	-0.0198441	-55.56	-0.0067749	-55.56	0.0207291	-54.66	-0.0655365	-55.56	-0.0103531	-55.56	0.0740128	-55.56	0.0593262	-55.56	0.0284195	-55.56	0.0173721
-54.56	0.0897293	-54.56	-0.00087738	-54.56	-0.0162125	-54.56	-0.0148239	-54.56	-0.0741501	-54.56	-0.0291061	-53.66	-0.032711	-54.56	-0.0707321	-54.56	-0.120239	-54.56	0.08992	-54.56	-0.0949478	-54.56	-0.108574	-54.56	0.0532761	-54.56	-0.0150833	-54.56	-0.00357056	-54.56	0.0112762	-53.66	-0.0701027	-54.56	0.0057373	-54.56	0.0737	-54.56	0.0467453	-54.56	0.0425568	-54.56	0.0208893
-53.56	0.0932388	-53.56	-0.012207	-53.56	-0.0288696	-53.56	-0.00982666	-53.56	-0.0889969	-53.56	-0.0417633	-52.66	-0.0239715	-53.56	-0.0689392	-53.56	-0.123444	-53.56	0.10437	-53.56	-0.109795	-53.56	-0.108345	-53.56	0.0402298	-53.56	-0.0277405	-53.56	-0.000213623	-53.56	0.00299072	-52.66	-0.0664444	-53.56	0.0110474	-53.56	0.046196	-53.56	0.0401001	-53.56	0.0361481	-53.56	0.0161209
-52.56	0.096756	-52.56	-0.010643	-52.56	-0.0373077	-52.56	-0.00826263	-52.56	-0.0772781	-52.56	-0.0404358	-51.66	-0.0308349	-52.56	-0.0707321	-52.56	-0.12188	-52.56	0.106323	-52.56	-0.107841	-52.56	-0.112091	-52.56	0.0418701	-52.56	-0.0264893	-52.56	-0.00708771	-52.56	0.00470734	-51.66	-0.0663498	-52.56	0.017067	-52.56	0.02948	-52.56	0.0334625	-52.56	0.0312271	-52.56	0.0173721
-51.56	0.08535	-51.56	-0.00712585	-51.56	-0.0370712	-51.56	-0.00631714	-51.56	-0.0557938	-51.56	-0.0480118	-50.66	-0.0155021	-51.56	-0.0751877	-51.56	-0.131645	-51.56	0.125854	-51.56	-0.107918	-51.56	-0.130997	-51.56	0.0321045	-51.56	-0.0280533	-51.56	0.0017395	-51.56	-0.00482178	-50.66	-0.0517189	-51.56	0.0243301	-51.56	0.0298691	-51.56	0.0334625	-51.56	0.0103683	-51.56	0.0177612
-50.56	0.092926	-50.56	-0.00907898	-50.56	-0.0275421	-50.56	0.0113449	-50.56	-0.0233688	-50.56	-0.0322342	-49.66	-0.0127151	-50.56	-0.0578461	-50.56	-0.105476	-50.56	0.13562	-50.56	-0.101906	-50.56	-0.118423	-50.56	0.0321045	-50.56	-0.000320435	-50.56	0.0206451	-50.56	0.0175171	-49.66	-0.055188	-50.56	0.0514374	-50.56	0.027916	-50.56	0.0416641	-50.56	0.016304	-50.56	0.0419769
-49.56	0.0838623	-49.56	-0.0204086	-49.56	-0.0272293	-49.56	0.0132141	-49.56	-0.0119629	-49.56	-0.0319214	-48.66	-0.034591	-49.56	-0.0640945	-49.56	-0.112038	-49.56	0.125931	-49.56	-0.109406	-49.56	-0.133186	-49.56	0.0207748	-49.56	0.0177307	-49.56	0.0311966	-49.56	0.0293198	-48.66	-0.0786965	-49.56	0.079567	-49.56	0.0169754	-49.56	0.0154953	-49.56	0.000366211	-49.56	0.0373688
-48.56	0.0670624	-48.56	-0.0352554	-48.56	-0.0534821	-48.56	-0.0133514	-48.56	-0.0167313	-48.56	-0.0237198	-47.66	-0.0353272	-48.56	-0.0540924	-48.56	-0.111801	-48.56	0.0949173	-48.56	-0.0984726	-48.56	-0.150925	-48.56	0.0125656	-48.56	0.022728	-48.56	0.0326004	-48.56	0.0128326	-47.66	-0.0449097	-48.56	0.0747223	-48.56	0.0099411	-48.56	-0.0106812	-48.56	0.000595093	-48.56	0.0473633
-47.56	0.00323486	-47.56	-0.0154114	-47.56	-0.114418	-47.56	-0.131081	-47.56	0.00115967	-47.56	-0.038559	-46.66	-0.012632	-47.56	-0.0329208	-47.56	-0.0777435	-47.56	0.0930405	-47.56	-0.0605774	-47.56	-0.0788879	-47.56	0.068428	-47.56	0.0750732	-47.56	0.0256424	-47.56	-0.0380249	-46.66	-0.106039	-47.56	0.0744095	-47.56	0.0169754	-47.56	0.0600204	-47.56	0.0166931	-47.56	0.148697
-46.56	0.131363	-46.56	0.0519333	-46.56	0.0241776	-46.56	0.0153275	-46.56	-0.00063324	-46.56	0.0240173	-45.66	0.0284291	-46.56	0.0605927	-46.56	-0.0612564	-46.56	0.178749	-46.56	-0.00815582	-46.56	-0.141548	-46.56	0.0794449	-46.56	0.0586624	-46.56	0.0244751	-46.56	0.0261917	-45.66	0.0107289	-46.56	0.0990982	-46.56	0.0826797	-46.56	0.0479965	-46.56	0.0804443	-46.56	0.0563507
-45.56	0.0899582	-45.56	0.0267792	-45.56	0.0743332	-45.56	0.00930786	-45.56	0.0649872	-45.56	0.0708923	-44.66	0.0724127	-45.56	0.048645	-45.56	-0.0777359	-45.56	0.176636	-45.56	-0.0231552	-45.56	-0.0608444	-45.56	0.0875702	-45.56	0.119293	-45.56	0.0404892	-45.56	0.0422058	-44.66	0.0251791	-45.56	0.0974579	-45.56	0.06073	-45.56	0.112366	-45.56	0.0901337	-45.56	0.0897141
-44.56	0.0979309	-44.56	0.0627975	-44.56	0.0410538	-44.56	0.0800934	-44.56	0.0762405	-44.56	0.0907364	-43.66	0.0571212	-44.56	0.0894241	-44.56	-0.062973	-44.56	0.193047	-44.56	0.0144272	-44.56	-0.0579529	-44.56	0.141869	-44.56	0.0992126	-44.56	0.0963516	-44.56	0.053772	-43.66	-0.0275422	-44.56	0.16777	-44.56	0.108383	-44.56	0.119789	-44.56	0.0900574	-44.56	0.109169
-43.56	0.096756	-43.56	0.0889664	-43.56	0.00519562	-43.56	0.0667343	-43.56	0.0370941	-43.56	0.0316772	-42.66	0.0411789	-43.56	0.0404358	-43.56	-0.0894547	-43.56	0.186401	-43.56	-0.000419617	-43.56	-0.048111	-43.56	0.125069	-43.56	0.0503845	-43.56	0.0631485	-43.56	0.0257263	-42.66	-0.0372284	-43.56	0.121597	-43.56	0.0638504	-43.56	0.0775223	-43.56	0.0885696	-43.56	0.0684662
-42.56	0.096756	-42.56	0.0906067	-42.56	-0.00769806	-42.56	0.0656433	-42.56	0.0208511	-42.56	0.0251923	-41.66	0.0309677	-42.56	0.00778198	-42.56	-0.0940628	-42.56	0.16851	-42.56	0.0016098	-42.56	-0.0429535	-42.56	0.125465	-42.56	0.0521011	-42.56	0.0619736	-42.56	0.00306702	-41.66	-0.0474396	-42.56	0.108864	-42.56	0.0478363	-42.56	0.0679169	-42.56	0.0804443	-42.56	0.0651016
-41.56	0.0771484	-41.56	0.0694351	-41.56	-0.00925446	-41.56	0.064003	-41.56	0.00944519	-41.56	0.0270691	-40.66	0.014386	-41.56	-0.00486755	-41.56	-0.0871124	-41.56	0.145699	-41.56	-0.0179977	-41.56	-0.0430298	-41.56	0.103981	-41.56	0.0457764	-41.56	0.0455704	-41.56	0.00151062	-40.66	-0.0558121	-41.56	0.0844879	-41.56	0.0529175	-41.56	0.0615158	-41.56	0.067482	-41.56	0.0552597
-40.56	0.0670624	-40.56	0.0615387	-40.56	-0.00106049	-40.56	0.027977	-40.56	0.00279999	-40.56	0.0188599	-39.66	0.0259094	-40.56	-0.00518799	-40.56	-0.082428	-40.56	0.129364	-40.56	-0.0196381	-40.56	-0.0446701	-40.56	0.0945206	-40.56	0.0343628	-40.56	0.0357971	-40.56	-0.0149078	-39.66	-0.0407791	-40.56	0.0677643	-40.56	0.0396271	-40.56	0.0432281	-40.56	0.0576324	-40.56	0.0668945
-39.56	0.0636292	-39.56	0.0593567	-39.56	0.0345688	-39.56	0.0226746	-39.56	0.00756836	-39.56	0.0431595	-38.66	0.0363571	-39.56	0.00934601	-39.56	-0.067894	-39.56	0.13414	-39.56	-0.0151825	-39.56	-0.0433426	-39.56	0.108742	-39.56	0.0583572	-39.56	0.0569	-39.56	0.00783539	-38.66	-0.0204895	-39.56	0.0908966	-39.56	0.0444031	-39.56	0.0479965	-39.56	0.062088	-39.56	0.0846329
-38.56	0.0740204	-38.56	0.071312	-38.56	0.0477753	-38.56	0.0261078	-38.56	0.0293655	-38.56	0.0645676	-37.66	0.049939	-38.56	0.0389557	-38.56	-0.0382843	-38.56	0.124611	-38.56	-0.0215073	-38.56	-0.0528717	-38.56	0.110619	-38.56	0.0621872	-38.56	0.0604172	-38.56	0.0131454	-37.66	-0.00698393	-38.56	0.0845718	-38.56	0.0642471	-38.56	0.058075	-38.56	0.067482	-38.56	0.094635
-37.56	0.0587845	-37.56	0.0725555	-37.56	0.0610504	-37.56	0.0361862	-37.56	0.03405	-37.56	0.0790176	-36.66	0.0435333	-37.56	0.0631714	-37.56	-0.0105515	-37.56	0.119209	-37.56	-0.00823212	-37.56	-0.0695953	-37.56	0.112488	-37.56	0.0735092	-37.56	0.0733032	-37.56	0.0241547	-36.66	-0.0134659	-37.56	0.104019	-37.56	0.0692368	-37.56	0.0744781	-37.56	0.0885696	-37.56	0.104088
-36.56	0.063942	-36.56	0.0627975	-36.56	0.0626144	-36.56	0.0210266	-36.56	0.0242844	-36.56	0.0809708	-35.66	0.0445099	-36.56	0.0764542	-36.56	-0.0336761	-36.56	0.106323	-36.56	-0.0148697	-36.56	-0.060997	-36.56	0.128586	-36.56	0.0832748	-36.56	0.0717392	-36.56	0.0241623	-35.66	-0.00452426	-36.56	0.0873032	-36.56	0.0525208	-36.56	0.0647125	-36.56	0.0721664	-36.56	0.0810394
-35.56	0.0573044	-35.56	0.0549088	-35.56	0.0559769	-35.56	0.0261078	-35.56	0.00631714	-35.56	0.0809708	-34.66	0.0206916	-35.56	0.0780182	-35.56	-0.046875	-35.56	0.0801544	-35.56	-0.0246353	-35.56	-0.0691986	-35.56	0.113747	-35.56	0.0946045	-35.56	0.0635376	-35.56	0.0241623	-34.66	-0.00662164	-35.56	0.105743	-35.56	0.0427628	-35.56	0.0760422	-35.56	0.0541992	-35.56	0.0634689
-34.56	0.0573044	-34.56	0.0417023	-34.56	0.0250397	-34.56	0.00970459	-34.56	-0.01017	-34.56	0.0594864	-33.66	-0.0156503	-34.56	0.0405197	-34.56	-0.094223	-34.56	0.042572	-34.56	-0.0719833	-34.56	-0.073967	-34.56	0.109055	-34.56	0.0867157	-34.56	0.053772	-34.56	-0.00521088	-33.66	-0.0236688	-34.56	0.0715942	-34.56	0.0215836	-34.56	0.0482254	-34.56	0.0166168	-34.56	0.00479126
-33.56	0.021286	-33.56	0.00732422	-33.56	-0.0127792	-33.56	-0.0376434	-33.56	-0.0366516	-33.56	0.021904	-32.66	-0.0118211	-33.56	0.0194244	-33.56	-0.143364	-33.56	-0.019928	-33.56	-0.111435	-33.56	-0.0906906	-33.56	0.0828857	-33.56	0.0586624	-33.56	-0.000526428	-33.56	-0.0430298	-32.66	-0.023044	-33.56	0.0384674	-33.56	-0.0064621	-33.56	0.0299454	-33.56	-0.0259628	-33.56	-0.0362244
-32.56	0.0260468	-32.56	-0.00712585	-32.56	-0.0272293	-32.56	-0.0539703	-32.56	-0.0248566	-32.56	0.00878143	-31.66	-0.00458917	-32.56	-0.0200348	-32.56	-0.160942	-32.56	-0.0882874	-32.56	-0.159012	-32.56	-0.093811	-32.56	0.0860062	-32.56	0.0504608	-32.56	0.0096283	-32.56	-0.0492783	-31.66	-0.0240899	-32.56	0.0240173	-32.56	-0.0142746	-32.56	0.00728607	-32.56	-0.114319	-32.56	-0.0771637
-31.56	0.0162888	-31.56	-0.0185318	-31.56	-0.0291824	-31.56	-0.0457611	-31.56	-0.00188446	-31.56	0.0173035	-30.66	-0.0309289	-31.56	-0.014946	-31.56	-0.128128	-31.56	-0.142189	-31.56	-0.168465	-31.56	-0.0871658	-31.56	0.069603	-31.56	0.0520248	-31.56	0.0291672	-31.56	-0.039505	-30.66	-0.047149	-31.56	0.0224609	-31.56	0.0119019	-31.56	0.0108109	-31.56	-0.170097	-31.56	-0.0490341
-30.56	0.0182419	-30.56	-0.0285339	-30.56	-0.055275	-30.56	-0.0620956	-30.56	-0.0186005	-30.56	0.0189438	-29.66	-0.0421182	-30.56	-0.0313568	-30.56	-0.133125	-30.56	-0.201096	-30.56	-0.219482	-30.56	-0.0937271	-30.56	0.0583572	-30.56	0.0423431	-30.56	0.0143967	-30.56	-0.0558395	-29.66	-0.0760003	-30.56	0.00769043	-30.56	-0.00286102	-30.56	-0.00551605	-30.56	-0.215721	-30.56	-0.063797
-29.56	-0.00792694	-29.56	-0.0446243	-29.56	-0.0662918	-29.56	-0.0832672	-29.56	-0.0198517	-29.56	0.00910187	-28.66	-0.0528741	-29.56	-0.04776	-29.56	-0.142578	-29.56	-0.267967	-29.56	-0.276276	-29.56	-0.114899	-29.56	0.0324936	-29.56	0.0246811	-29.56	0.0147095	-29.56	-0.0637283	-28.66	-0.108233	-29.56	-0.011528	-29.56	-0.0205231	-29.56	-0.0266876	-29.56	-0.292053	-29.56	-0.0716934
-28.56	-0.0162125	-28.56	-0.0611115	-28.56	-0.0796509	-28.56	-0.0832672	-28.56	-0.0315704	-28.56	-0.00106049	-27.66	-0.0653756	-28.56	-0.0641708	-28.56	-0.146484	-28.56	-0.349693	-28.56	-0.328697	-28.56	-0.126625	-28.56	0.02742	-28.56	0.00312042	-28.56	0.0013504	-28.56	-0.0770874	-27.66	-0.110656	-28.56	-0.0284042	-28.56	-0.0517731	-28.56	-0.0302048	-28.56	-0.366196	-28.56	-0.0768509
-27.56	-0.0344925	-27.56	-0.0516586	-27.56	-0.0897293	-27.56	-0.07827	-27.56	-0.030014	-27.56	-0.00426483	-26.66	-0.0495255	-27.56	-0.0755768	-27.56	-0.146492	-27.56	-0.421883	-27.56	-0.378235	-27.56	-0.128189	-27.56	0.0156937	-27.56	-0.0264893	-27.56	-0.00872803	-27.56	-0.0805283	-26.66	-0.0837128	-27.56	-0.0334015	-27.56	-0.0729446	-27.56	-0.0317688	-27.56	-0.429947	-27.56	-0.0771637
-26.56	-0.0376205	-26.56	-0.0516586	-26.56	-0.0717621	-26.56	-0.0656128	-26.56	-0.000640869	-26.56	-0.0193405	-25.66	-0.0551415	-26.56	-0.0660477	-26.56	-0.123756	-26.56	-0.464378	-26.56	-0.405891	-26.56	-0.116859	-26.56	0.0353012	-26.56	-0.0280533	-26.56	-0.00872803	-26.56	-0.0577927	-25.66	-0.0726891	-26.56	-0.0267639	-26.56	-0.0634155	-26.56	-0.00247955	-26.56	-0.467682	-26.56	-0.0641937
-25.56	-0.045433	-25.56	-0.0500183	-25.56	-0.0716858	-25.56	-0.0769424	-25.56	-0.0100937	-25.56	-0.0319214	-24.66	-0.048417	-25.56	-0.0852661	-25.56	-0.134773	-25.56	-0.523056	-25.56	-0.439957	-25.56	-0.0988159	-25.56	0.0176468	-25.56	-0.0459442	-25.56	-0.0184174	-25.56	-0.0524063	-24.66	-0.0466698	-25.56	-0.0348892	-25.56	-0.0646667	-25.56	0.000724792	-25.56	-0.527527	-25.56	-0.0752106
-24.56	-0.0355911	-24.56	-0.0512695	-24.56	-0.0678558	-24.56	-0.0567017	-24.56	-0.000244141	-24.56	-0.0334778	-23.66	-0.0195961	-24.56	-0.0605774	-24.56	-0.125	-24.56	-0.563599	-24.56	-0.460968	-24.56	-0.0855255	-24.56	0.0192947	-24.56	-0.0569611	-24.56	-0.0196609	-24.56	-0.0409927	-23.66	-0.00589371	-24.56	-0.0279312	-24.56	-0.0286484	-24.56	0.0304184	-24.56	-0.571587	-24.56	-0.0572357
-23.56	-0.0337143	-23.56	-0.0297852	-23.56	-0.0384827	-23.56	-0.0453796	-23.56	0.0211563	-23.56	-0.00566864	-22.66	-0.0429147	-23.56	-0.0458145	-23.56	-0.0921173	-23.56	-0.575005	-23.56	-0.480576	-23.56	-0.0574799	-23.56	0.0488968	-23.56	-0.0569611	-23.56	-0.00833893	-23.56	-0.0211487	-22.66	-0.0068658	-23.56	-0.00520325	-23.56	0.00408936	-23.56	0.0635376	-23.56	-0.602524	-23.56	-0.0360718
-22.56	-0.0485611	-22.56	-0.0512695	-22.56	-0.041687	-22.56	-0.0585785	-22.56	-0.0100937	-22.56	-0.0186386	-21.66	-0.0248383	-22.56	-0.039093	-22.56	-0.105087	-22.56	-0.653519	-22.56	-0.559013	-22.56	-0.0590439	-22.56	0.0176468	-22.56	-0.0995407	-22.56	-0.0375595	-22.56	-0.0425568	-21.66	0.0569107	-22.56	-0.011528	-22.56	0.000648499	-22.56	0.0615845	-22.56	-0.672836	-22.56	-0.0572433
-21.56	0.00730133	-21.56	0.0374756	-21.56	0.0158157	-21.56	0.0285263	-21.56	0.0474091	-21.56	0.0486984	-20.66	0.637516	-21.56	0.0167618	-21.56	-0.0753174	-21.56	-0.682663	-21.56	-0.615654	-21.56	-0.00709534	-21.56	0.0899887	-21.56	-0.00923157	-21.56	0.0201721	-21.56	-0.00428009	-20.66	0.422154	-21.56	0.04245	-21.56	0.0385361	-21.56	0.0964279	-21.56	-0.693779	-21.56	-0.0352936
-20.56	0.139404	-20.56	0.223808	-20.56	0.21347	-20.56	0.372124	-20.56	0.442253	-20.56	0.533783	-19.66	0.191381	-20.56	0.677155	-20.56	0.747337	-20.56	-0.00813293	-20.56	0.040596	-20.56	0.0189972	-20.56	0.214211	-20.56	0.201317	-20.56	0.280174	-20.56	0.439392	-19.66	0.05805	-20.56	0.707535	-20.56	0.731743	-20.56	0.756821	-20.56	-0.0160446	-20.56	0.749397
-19.56	0.0485535	-19.56	0.0782623	-19.56	0.0874634	-19.56	0.0210342	-19.56	0.118736	-19.56	0.158943	-18.66	0.143302	-19.56	0.129272	-19.56	0.177345	-19.56	0.113045	-19.56	0.140289	-19.56	0.0250168	-19.56	0.0967941	-19.56	0.0936661	-19.56	0.0523682	-19.56	0.089241	-18.66	0.111457	-19.56	0.12207	-19.56	0.211586	-19.56	0.177605	-19.56	0.103493	-19.56	0.350029
-18.56	0.0687103	-18.56	0.100761	-18.56	0.118164	-18.56	0.0507965	-18.56	0.122101	-18.56	0.169022	-17.66	0.159557	-18.56	0.0698929	-18.56	0.0625	-18.56	0.161949	-18.56	0.16333	-18.56	0.0617371	-18.56	0.115776	-18.56	0.068512	-18.56	0.0718231	-18.56	0.102837	-17.66	0.0923958	-18.56	0.0862045	-18.56	0.163933	-18.56	0.130028	-18.56	0.147636	-18.56	0.083931
[truncated: 230 more rows]

## Sheet: Fig. 2f (CD)
Repeat 1				Repeat 2				Repeat 3				Repeat 1				Repeat 2				Repeat 3
[truncated: 143 more rows]

[truncated: 17 more sheets: Fig3c, d, e (primary NK) , Fig. 3f (NKL_K562-RBK21), Fig. 3h (SLB_perforin), Fig. 3iSLB (RIFIN) , Fig. 4c SPR (HLA_RBK), Fig 4d (KIR2DS1_MFI), Fig 4g ,h,i (primary NK), Extd. Fig 3a 3b (Gels) , Extd. Fig 3a 3b (Chromatogram) , EXTD Fig 4e (SPR comp), EXTD Fig 4g (V111F SPR), Extd Fig 6a (primary NK), Extd Fig 6b (primary NK, top) , Extd Fig 6b (primary NK, lower), Extd Fig 6d K562, Extd Fig 6d K562-ctl-rif, Extd Fig 7b (primary NK)]
